# Supplementary material for: Breeding decisions and output are correlated with both temperature and rainfall in an arid-region passerine, the sociable weaver
Source: R Soc Open Sci. 2017 Sep 13;4(9):170835. doi: 10.1098/rsos.170835 (PMC5627122; doi:10.1098/rsos.170835)
Supplement: Datasets [file rsos170835supp2.xlsx]

## Sheet: readme
all variables are standardised as described in the manuscript
real colony ids were changed to random numbers but are consistent across datasets

## Sheet: dataset_01
season	colony.id	strt	stp	event	cs.cat	zr07c	zr15c	zr30c	ztWin	ztAug	ztminc	ztwma30c
1999	163	0	1	0	0	-0.124464	-0.155707	-0.278292	0.936919	0.0795873	0.253787	0.254676
1999	163	1	2	0	0	-0.127179	-0.158142	-0.278357	0.936919	0.0795873	-0.0276993	0.242756
1999	163	2	3	0	0	-0.129061	-0.165501	-0.27868	0.936919	0.0795873	-0.48296	0.138706
1999	163	3	4	0	0	-0.144921	-0.169599	-0.258847	0.936919	0.0795873	-0.424077	0.0479995
1999	163	4	5	0	0	-0.150723	-0.159722	-0.259904	0.936919	0.0795873	-0.309664	-0.0161367
1999	163	5	6	0	0	-0.132787	-0.157721	-0.2466	0.936919	0.0795873	0.114001	0.0122752
1999	163	6	7	0	0	-0.147172	-0.160608	-0.249185	0.936919	0.0795873	0.827769	0.179875
1999	163	7	8	0	0	-0.255003	-0.16938	-0.255918	0.936919	0.0795873	0.333254	0.238308
1999	163	8	9	0	0	-0.213097	-0.168548	-0.246127	0.936919	0.0795873	0.348573	0.29337
1999	163	9	10	0	0	-0.201473	-0.17139	-0.241119	0.936919	0.0795873	0.359104	0.346036
1999	163	10	11	0	0	-0.186621	-0.17043	-0.22939	0.936919	0.0795873	0.7191	0.472664
1999	163	11	12	0	0	-0.183265	-0.247954	-0.217134	0.936919	0.0795873	0.758833	0.60374
1999	163	12	13	0	0	-0.183265	-0.247954	-0.216751	0.936919	0.0795873	0.822503	0.738547
1999	163	13	14	0	0	-0.177082	-0.238452	-0.207329	0.936919	0.0795873	-0.223016	0.656183
1999	163	14	15	0	0	-0.155344	-0.240456	-0.204337	0.936919	0.0795873	-0.517427	0.514592
1999	163	15	16	0	0	-0.14755	-0.238835	-0.201658	0.936919	0.0795873	0.0651719	0.497405
1999	163	16	17	0	0	-0.137901	-0.235388	-0.201658	0.936919	0.0795873	-0.746254	0.321715
1999	163	17	18	0	0	-0.102588	-0.217055	-0.201658	0.936919	0.0795873	0.128363	0.322926
1999	163	18	19	0	0	-0.116585	-0.183227	-0.195726	0.936919	0.0795873	0.456763	0.387514
1999	163	19	20	0	0	-0.115917	-0.180302	-0.187894	0.936919	0.0795873	0.531443	0.463972
1999	163	20	21	0	0	-0.115606	-0.179932	-0.186437	0.936919	0.0795873	0.0934163	0.450844
1999	163	21	22	0	0	-0.127754	-0.18071	-0.188256	0.936919	0.0795873	-0.831945	0.251471
1999	163	22	23	0	0	-0.135213	-0.169745	-0.190027	0.936919	0.0795873	-0.199559	0.186971
1999	163	23	24	0	0	-0.192418	-0.227424	-0.202627	0.936919	0.0795873	0.564953	0.280676
1999	163	24	25	0	0	-0.198931	-0.218383	-0.203587	0.936919	0.0795873	-0.0947197	0.243132
1999	163	25	26	0	0	-0.217905	-0.255336	-0.229868	0.936919	0.0795873	-0.0377523	0.225637
1999	163	26	27	0	0	-0.158967	-0.187597	-0.267384	0.936919	0.0795873	0.550113	0.327144
1999	163	27	28	0	0	-0.17248	-0.199705	-0.27808	0.936919	0.0795873	0.35336	0.381027
1999	163	28	29	0	0	-0.193945	-0.220709	-0.289216	0.936919	0.0795873	0.523305	0.463736
1999	163	29	30	0	0	-0.19355	-0.220483	-0.284588	0.936919	0.0795873	-0.0166888	0.434027
1999	163	30	31	0	0	-0.188086	-0.225534	-0.284452	0.936919	0.0795873	-0.3111	0.346004
1999	163	31	32	0	0	-0.19529	-0.232461	-0.289385	0.936919	0.0795873	-0.0425395	0.315365
1999	163	32	33	0	0	-0.190192	-0.232461	-0.284139	0.936919	0.0795873	-0.611256	0.171266
1999	163	33	34	0	0	-0.176611	-0.238431	-0.298216	0.936919	0.0795873	0.366285	0.223212
1999	163	34	35	0	0	-0.168456	-0.25213	-0.309814	0.936919	0.0795873	-0.0344013	0.18989
1999	163	35	36	0	0	-0.152746	-0.247661	-0.303627	0.936919	0.0795873	0.0484168	0.171273
1999	163	36	37	0	0	-0.171661	-0.273776	-0.329402	0.936919	0.0795873	0.214053	0.186165
1999	163	37	38	0	0	-0.169258	-0.280297	-0.330004	0.936919	0.0795873	0.329903	0.228275
1999	163	38	39	0	0	-0.162834	-0.271092	-0.313224	0.936919	0.0795873	0.2265	0.24976
1999	163	39	40	0	0	-0.170551	-0.273396	-0.312843	0.936919	0.0795873	0.431391	0.312969
1999	163	40	41	0	0	-0.172898	-0.271189	-0.314665	0.936919	0.0795873	0.299743	0.34941
1999	163	41	42	0	0	-0.156573	-0.236377	-0.309983	0.936919	0.0795873	0.504635	0.429554
1999	163	42	43	0	0	-0.118507	-0.211946	-0.296332	0.936919	0.0795873	0.353839	0.481279
1999	163	43	44	0	0	0.0509599	-0.120696	-0.226356	0.936919	0.0795873	0.275808	0.520544
1999	163	44	45	0	0	0.0678856	-0.108572	-0.225977	0.936919	0.0795873	0.419423	0.585164
1999	163	45	46	0	0	0.043564	-0.110884	-0.234882	0.936919	0.0795873	-0.385301	0.482866
1999	163	46	47	0	0	0.00475236	-0.123798	-0.248202	0.936919	0.0795873	-0.268973	0.406794
1999	163	47	48	0	0	0.00388997	-0.126141	-0.250791	0.936919	0.0795873	0.678409	0.516714
1999	163	48	49	0	0	0.113447	-0.136738	-0.260301	0.936919	0.0795873	0.686068	0.624502
1999	163	49	50	0	0	0.0501923	-0.124578	-0.270935	0.936919	0.0795873	0.529528	0.699506
1999	163	50	51	0	0	-0.219475	-0.115862	-0.277147	0.936919	0.0795873	0.743036	0.817156
1999	163	51	52	0	0	-0.250524	-0.133994	-0.298081	0.936919	0.0795873	0.998192	0.981429
1999	163	52	53	0	0	-0.249116	-0.151403	-0.312815	0.936919	0.0795873	0.688941	1.07177
1999	163	53	54	0	0	-0.263726	-0.182018	-0.323358	0.936919	0.0795873	0.351924	1.08891
1999	163	54	55	0	0	-0.27145	-0.193597	-0.333562	0.936919	0.0795873	-0.0664754	1.02392
1999	163	55	56	1	0	-0.281446	-0.212697	-0.338402	0.936919	0.0795873	0.0216086	0.976328
1999	163	0	1	0	0	-0.124464	-0.155707	-0.278292	0.936919	0.0795873	0.253787	0.254676
1999	163	1	2	0	0	-0.127179	-0.158142	-0.278357	0.936919	0.0795873	-0.0276993	0.242756
1999	163	2	3	0	0	-0.129061	-0.165501	-0.27868	0.936919	0.0795873	-0.48296	0.138706
1999	163	3	4	0	0	-0.144921	-0.169599	-0.258847	0.936919	0.0795873	-0.424077	0.0479995
1999	163	4	5	0	0	-0.150723	-0.159722	-0.259904	0.936919	0.0795873	-0.309664	-0.0161367
1999	163	5	6	0	0	-0.132787	-0.157721	-0.2466	0.936919	0.0795873	0.114001	0.0122752
1999	163	6	7	0	0	-0.147172	-0.160608	-0.249185	0.936919	0.0795873	0.827769	0.179875
1999	163	7	8	0	0	-0.255003	-0.16938	-0.255918	0.936919	0.0795873	0.333254	0.238308
1999	163	8	9	0	0	-0.213097	-0.168548	-0.246127	0.936919	0.0795873	0.348573	0.29337
1999	163	9	10	0	0	-0.201473	-0.17139	-0.241119	0.936919	0.0795873	0.359104	0.346036
1999	163	10	11	0	0	-0.186621	-0.17043	-0.22939	0.936919	0.0795873	0.7191	0.472664
1999	163	11	12	0	0	-0.183265	-0.247954	-0.217134	0.936919	0.0795873	0.758833	0.60374
1999	163	12	13	0	0	-0.183265	-0.247954	-0.216751	0.936919	0.0795873	0.822503	0.738547
1999	163	13	14	0	0	-0.177082	-0.238452	-0.207329	0.936919	0.0795873	-0.223016	0.656183
1999	163	14	15	0	0	-0.155344	-0.240456	-0.204337	0.936919	0.0795873	-0.517427	0.514592
1999	163	15	16	0	0	-0.14755	-0.238835	-0.201658	0.936919	0.0795873	0.0651719	0.497405
1999	163	16	17	0	0	-0.137901	-0.235388	-0.201658	0.936919	0.0795873	-0.746254	0.321715
1999	163	17	18	0	0	-0.102588	-0.217055	-0.201658	0.936919	0.0795873	0.128363	0.322926
1999	163	18	19	0	0	-0.116585	-0.183227	-0.195726	0.936919	0.0795873	0.456763	0.387514
1999	163	19	20	0	0	-0.115917	-0.180302	-0.187894	0.936919	0.0795873	0.531443	0.463972
1999	163	20	21	0	0	-0.115606	-0.179932	-0.186437	0.936919	0.0795873	0.0934163	0.450844
1999	163	21	22	0	0	-0.127754	-0.18071	-0.188256	0.936919	0.0795873	-0.831945	0.251471
1999	163	22	23	0	0	-0.135213	-0.169745	-0.190027	0.936919	0.0795873	-0.199559	0.186971
1999	163	23	24	0	0	-0.192418	-0.227424	-0.202627	0.936919	0.0795873	0.564953	0.280676
1999	163	24	25	0	0	-0.198931	-0.218383	-0.203587	0.936919	0.0795873	-0.0947197	0.243132
1999	163	25	26	0	0	-0.217905	-0.255336	-0.229868	0.936919	0.0795873	-0.0377523	0.225637
1999	163	26	27	0	0	-0.158967	-0.187597	-0.267384	0.936919	0.0795873	0.550113	0.327144
1999	163	27	28	0	0	-0.17248	-0.199705	-0.27808	0.936919	0.0795873	0.35336	0.381027
1999	163	28	29	0	0	-0.193945	-0.220709	-0.289216	0.936919	0.0795873	0.523305	0.463736
1999	163	29	30	0	0	-0.19355	-0.220483	-0.284588	0.936919	0.0795873	-0.0166888	0.434027
1999	163	30	31	0	0	-0.188086	-0.225534	-0.284452	0.936919	0.0795873	-0.3111	0.346004
1999	163	31	32	0	0	-0.19529	-0.232461	-0.289385	0.936919	0.0795873	-0.0425395	0.315365
1999	163	32	33	0	0	-0.190192	-0.232461	-0.284139	0.936919	0.0795873	-0.611256	0.171266
1999	163	33	34	0	0	-0.176611	-0.238431	-0.298216	0.936919	0.0795873	0.366285	0.223212
1999	163	34	35	0	0	-0.168456	-0.25213	-0.309814	0.936919	0.0795873	-0.0344013	0.18989
1999	163	35	36	0	0	-0.152746	-0.247661	-0.303627	0.936919	0.0795873	0.0484168	0.171273
1999	163	36	37	0	0	-0.171661	-0.273776	-0.329402	0.936919	0.0795873	0.214053	0.186165
1999	163	37	38	0	0	-0.169258	-0.280297	-0.330004	0.936919	0.0795873	0.329903	0.228275
1999	163	38	39	0	0	-0.162834	-0.271092	-0.313224	0.936919	0.0795873	0.2265	0.24976
1999	163	39	40	0	0	-0.170551	-0.273396	-0.312843	0.936919	0.0795873	0.431391	0.312969
1999	163	40	41	0	0	-0.172898	-0.271189	-0.314665	0.936919	0.0795873	0.299743	0.34941
1999	163	41	42	0	0	-0.156573	-0.236377	-0.309983	0.936919	0.0795873	0.504635	0.429554
1999	163	42	43	0	0	-0.118507	-0.211946	-0.296332	0.936919	0.0795873	0.353839	0.481279
1999	163	43	44	0	0	0.0509599	-0.120696	-0.226356	0.936919	0.0795873	0.275808	0.520544
1999	163	44	45	0	0	0.0678856	-0.108572	-0.225977	0.936919	0.0795873	0.419423	0.585164
1999	163	45	46	0	0	0.043564	-0.110884	-0.234882	0.936919	0.0795873	-0.385301	0.482866
1999	163	46	47	0	0	0.00475236	-0.123798	-0.248202	0.936919	0.0795873	-0.268973	0.406794
1999	163	47	48	0	0	0.00388997	-0.126141	-0.250791	0.936919	0.0795873	0.678409	0.516714
1999	163	48	49	0	0	0.113447	-0.136738	-0.260301	0.936919	0.0795873	0.686068	0.624502
1999	163	49	50	0	0	0.0501923	-0.124578	-0.270935	0.936919	0.0795873	0.529528	0.699506
1999	163	50	51	0	0	-0.219475	-0.115862	-0.277147	0.936919	0.0795873	0.743036	0.817156
1999	163	51	52	1	0	-0.250524	-0.133994	-0.298081	0.936919	0.0795873	0.998192	0.981429
1999	163	0	1	0	0	-0.124464	-0.155707	-0.278292	0.936919	0.0795873	0.253787	0.254676
1999	163	1	2	0	0	-0.127179	-0.158142	-0.278357	0.936919	0.0795873	-0.0276993	0.242756
1999	163	2	3	0	0	-0.129061	-0.165501	-0.27868	0.936919	0.0795873	-0.48296	0.138706
1999	163	3	4	0	0	-0.144921	-0.169599	-0.258847	0.936919	0.0795873	-0.424077	0.0479995
1999	163	4	5	0	0	-0.150723	-0.159722	-0.259904	0.936919	0.0795873	-0.309664	-0.0161367
1999	163	5	6	0	0	-0.132787	-0.157721	-0.2466	0.936919	0.0795873	0.114001	0.0122752
1999	163	6	7	0	0	-0.147172	-0.160608	-0.249185	0.936919	0.0795873	0.827769	0.179875
1999	163	7	8	0	0	-0.255003	-0.16938	-0.255918	0.936919	0.0795873	0.333254	0.238308
1999	163	8	9	0	0	-0.213097	-0.168548	-0.246127	0.936919	0.0795873	0.348573	0.29337
1999	163	9	10	0	0	-0.201473	-0.17139	-0.241119	0.936919	0.0795873	0.359104	0.346036
1999	163	10	11	0	0	-0.186621	-0.17043	-0.22939	0.936919	0.0795873	0.7191	0.472664
1999	163	11	12	0	0	-0.183265	-0.247954	-0.217134	0.936919	0.0795873	0.758833	0.60374
1999	163	12	13	0	0	-0.183265	-0.247954	-0.216751	0.936919	0.0795873	0.822503	0.738547
1999	163	13	14	0	0	-0.177082	-0.238452	-0.207329	0.936919	0.0795873	-0.223016	0.656183
1999	163	14	15	0	0	-0.155344	-0.240456	-0.204337	0.936919	0.0795873	-0.517427	0.514592
1999	163	15	16	0	0	-0.14755	-0.238835	-0.201658	0.936919	0.0795873	0.0651719	0.497405
1999	163	16	17	0	0	-0.137901	-0.235388	-0.201658	0.936919	0.0795873	-0.746254	0.321715
1999	163	17	18	0	0	-0.102588	-0.217055	-0.201658	0.936919	0.0795873	0.128363	0.322926
1999	163	18	19	0	0	-0.116585	-0.183227	-0.195726	0.936919	0.0795873	0.456763	0.387514
1999	163	19	20	0	0	-0.115917	-0.180302	-0.187894	0.936919	0.0795873	0.531443	0.463972
1999	163	20	21	0	0	-0.115606	-0.179932	-0.186437	0.936919	0.0795873	0.0934163	0.450844
1999	163	21	22	0	0	-0.127754	-0.18071	-0.188256	0.936919	0.0795873	-0.831945	0.251471
1999	163	22	23	0	0	-0.135213	-0.169745	-0.190027	0.936919	0.0795873	-0.199559	0.186971
1999	163	23	24	0	0	-0.192418	-0.227424	-0.202627	0.936919	0.0795873	0.564953	0.280676
1999	163	24	25	0	0	-0.198931	-0.218383	-0.203587	0.936919	0.0795873	-0.0947197	0.243132
1999	163	25	26	0	0	-0.217905	-0.255336	-0.229868	0.936919	0.0795873	-0.0377523	0.225637
1999	163	26	27	0	0	-0.158967	-0.187597	-0.267384	0.936919	0.0795873	0.550113	0.327144
1999	163	27	28	0	0	-0.17248	-0.199705	-0.27808	0.936919	0.0795873	0.35336	0.381027
1999	163	28	29	0	0	-0.193945	-0.220709	-0.289216	0.936919	0.0795873	0.523305	0.463736
1999	163	29	30	0	0	-0.19355	-0.220483	-0.284588	0.936919	0.0795873	-0.0166888	0.434027
1999	163	30	31	0	0	-0.188086	-0.225534	-0.284452	0.936919	0.0795873	-0.3111	0.346004
1999	163	31	32	0	0	-0.19529	-0.232461	-0.289385	0.936919	0.0795873	-0.0425395	0.315365
1999	163	32	33	0	0	-0.190192	-0.232461	-0.284139	0.936919	0.0795873	-0.611256	0.171266
1999	163	33	34	0	0	-0.176611	-0.238431	-0.298216	0.936919	0.0795873	0.366285	0.223212
1999	163	34	35	0	0	-0.168456	-0.25213	-0.309814	0.936919	0.0795873	-0.0344013	0.18989
1999	163	35	36	0	0	-0.152746	-0.247661	-0.303627	0.936919	0.0795873	0.0484168	0.171273
1999	163	36	37	0	0	-0.171661	-0.273776	-0.329402	0.936919	0.0795873	0.214053	0.186165
1999	163	37	38	0	0	-0.169258	-0.280297	-0.330004	0.936919	0.0795873	0.329903	0.228275
1999	163	38	39	0	0	-0.162834	-0.271092	-0.313224	0.936919	0.0795873	0.2265	0.24976
1999	163	39	40	0	0	-0.170551	-0.273396	-0.312843	0.936919	0.0795873	0.431391	0.312969
1999	163	40	41	0	0	-0.172898	-0.271189	-0.314665	0.936919	0.0795873	0.299743	0.34941
1999	163	41	42	0	0	-0.156573	-0.236377	-0.309983	0.936919	0.0795873	0.504635	0.429554
1999	163	42	43	0	0	-0.118507	-0.211946	-0.296332	0.936919	0.0795873	0.353839	0.481279
1999	163	43	44	0	0	0.0509599	-0.120696	-0.226356	0.936919	0.0795873	0.275808	0.520544
1999	163	44	45	0	0	0.0678856	-0.108572	-0.225977	0.936919	0.0795873	0.419423	0.585164
1999	163	45	46	0	0	0.043564	-0.110884	-0.234882	0.936919	0.0795873	-0.385301	0.482866
1999	163	46	47	0	0	0.00475236	-0.123798	-0.248202	0.936919	0.0795873	-0.268973	0.406794
1999	163	47	48	0	0	0.00388997	-0.126141	-0.250791	0.936919	0.0795873	0.678409	0.516714
1999	163	48	49	1	0	0.113447	-0.136738	-0.260301	0.936919	0.0795873	0.686068	0.624502
1999	163	0	1	0	0	-0.124464	-0.155707	-0.278292	0.936919	0.0795873	0.253787	0.254676
1999	163	1	2	0	0	-0.127179	-0.158142	-0.278357	0.936919	0.0795873	-0.0276993	0.242756
1999	163	2	3	0	0	-0.129061	-0.165501	-0.27868	0.936919	0.0795873	-0.48296	0.138706
1999	163	3	4	0	0	-0.144921	-0.169599	-0.258847	0.936919	0.0795873	-0.424077	0.0479995
1999	163	4	5	0	0	-0.150723	-0.159722	-0.259904	0.936919	0.0795873	-0.309664	-0.0161367
1999	163	5	6	0	0	-0.132787	-0.157721	-0.2466	0.936919	0.0795873	0.114001	0.0122752
1999	163	6	7	0	0	-0.147172	-0.160608	-0.249185	0.936919	0.0795873	0.827769	0.179875
1999	163	7	8	0	0	-0.255003	-0.16938	-0.255918	0.936919	0.0795873	0.333254	0.238308
1999	163	8	9	0	0	-0.213097	-0.168548	-0.246127	0.936919	0.0795873	0.348573	0.29337
1999	163	9	10	0	0	-0.201473	-0.17139	-0.241119	0.936919	0.0795873	0.359104	0.346036
1999	163	10	11	0	0	-0.186621	-0.17043	-0.22939	0.936919	0.0795873	0.7191	0.472664
1999	163	11	12	0	0	-0.183265	-0.247954	-0.217134	0.936919	0.0795873	0.758833	0.60374
1999	163	12	13	0	0	-0.183265	-0.247954	-0.216751	0.936919	0.0795873	0.822503	0.738547
1999	163	13	14	0	0	-0.177082	-0.238452	-0.207329	0.936919	0.0795873	-0.223016	0.656183
1999	163	14	15	0	0	-0.155344	-0.240456	-0.204337	0.936919	0.0795873	-0.517427	0.514592
1999	163	15	16	0	0	-0.14755	-0.238835	-0.201658	0.936919	0.0795873	0.0651719	0.497405
1999	163	16	17	0	0	-0.137901	-0.235388	-0.201658	0.936919	0.0795873	-0.746254	0.321715
1999	163	17	18	0	0	-0.102588	-0.217055	-0.201658	0.936919	0.0795873	0.128363	0.322926
1999	163	18	19	0	0	-0.116585	-0.183227	-0.195726	0.936919	0.0795873	0.456763	0.387514
1999	163	19	20	0	0	-0.115917	-0.180302	-0.187894	0.936919	0.0795873	0.531443	0.463972
1999	163	20	21	0	0	-0.115606	-0.179932	-0.186437	0.936919	0.0795873	0.0934163	0.450844
1999	163	21	22	0	0	-0.127754	-0.18071	-0.188256	0.936919	0.0795873	-0.831945	0.251471
1999	163	22	23	0	0	-0.135213	-0.169745	-0.190027	0.936919	0.0795873	-0.199559	0.186971
1999	163	23	24	0	0	-0.192418	-0.227424	-0.202627	0.936919	0.0795873	0.564953	0.280676
1999	163	24	25	0	0	-0.198931	-0.218383	-0.203587	0.936919	0.0795873	-0.0947197	0.243132
1999	163	25	26	0	0	-0.217905	-0.255336	-0.229868	0.936919	0.0795873	-0.0377523	0.225637
1999	163	26	27	0	0	-0.158967	-0.187597	-0.267384	0.936919	0.0795873	0.550113	0.327144
1999	163	27	28	0	0	-0.17248	-0.199705	-0.27808	0.936919	0.0795873	0.35336	0.381027
1999	163	28	29	0	0	-0.193945	-0.220709	-0.289216	0.936919	0.0795873	0.523305	0.463736
1999	163	29	30	0	0	-0.19355	-0.220483	-0.284588	0.936919	0.0795873	-0.0166888	0.434027
1999	163	30	31	0	0	-0.188086	-0.225534	-0.284452	0.936919	0.0795873	-0.3111	0.346004
1999	163	31	32	0	0	-0.19529	-0.232461	-0.289385	0.936919	0.0795873	-0.0425395	0.315365
1999	163	32	33	0	0	-0.190192	-0.232461	-0.284139	0.936919	0.0795873	-0.611256	0.171266
1999	163	33	34	0	0	-0.176611	-0.238431	-0.298216	0.936919	0.0795873	0.366285	0.223212
1999	163	34	35	0	0	-0.168456	-0.25213	-0.309814	0.936919	0.0795873	-0.0344013	0.18989
1999	163	35	36	0	0	-0.152746	-0.247661	-0.303627	0.936919	0.0795873	0.0484168	0.171273
1999	163	36	37	0	0	-0.171661	-0.273776	-0.329402	0.936919	0.0795873	0.214053	0.186165
1999	163	37	38	0	0	-0.169258	-0.280297	-0.330004	0.936919	0.0795873	0.329903	0.228275
1999	163	38	39	0	0	-0.162834	-0.271092	-0.313224	0.936919	0.0795873	0.2265	0.24976
1999	163	39	40	0	0	-0.170551	-0.273396	-0.312843	0.936919	0.0795873	0.431391	0.312969
1999	163	40	41	0	0	-0.172898	-0.271189	-0.314665	0.936919	0.0795873	0.299743	0.34941
1999	163	41	42	0	0	-0.156573	-0.236377	-0.309983	0.936919	0.0795873	0.504635	0.429554
1999	163	42	43	0	0	-0.118507	-0.211946	-0.296332	0.936919	0.0795873	0.353839	0.481279
1999	163	43	44	0	0	0.0509599	-0.120696	-0.226356	0.936919	0.0795873	0.275808	0.520544
1999	163	44	45	0	0	0.0678856	-0.108572	-0.225977	0.936919	0.0795873	0.419423	0.585164
1999	163	45	46	0	0	0.043564	-0.110884	-0.234882	0.936919	0.0795873	-0.385301	0.482866
1999	163	46	47	0	0	0.00475236	-0.123798	-0.248202	0.936919	0.0795873	-0.268973	0.406794
1999	163	47	48	0	0	0.00388997	-0.126141	-0.250791	0.936919	0.0795873	0.678409	0.516714
1999	163	48	49	0	0	0.113447	-0.136738	-0.260301	0.936919	0.0795873	0.686068	0.624502
1999	163	49	50	0	0	0.0501923	-0.124578	-0.270935	0.936919	0.0795873	0.529528	0.699506
1999	163	50	51	0	0	-0.219475	-0.115862	-0.277147	0.936919	0.0795873	0.743036	0.817156
1999	163	51	52	0	0	-0.250524	-0.133994	-0.298081	0.936919	0.0795873	0.998192	0.981429
1999	163	52	53	0	0	-0.249116	-0.151403	-0.312815	0.936919	0.0795873	0.688941	1.07177
1999	163	53	54	0	0	-0.263726	-0.182018	-0.323358	0.936919	0.0795873	0.351924	1.08891
1999	163	54	55	0	0	-0.27145	-0.193597	-0.333562	0.936919	0.0795873	-0.0664754	1.02392
1999	163	55	56	0	0	-0.281446	-0.212697	-0.338402	0.936919	0.0795873	0.0216086	0.976328
1999	163	56	57	0	0	-0.275258	-0.187046	-0.308277	0.936919	0.0795873	0.161394	0.956255
1999	163	57	58	1	0	-0.222132	-0.19817	-0.293353	0.936919	0.0795873	0.106342	0.927776
1999	163	0	1	0	0	-0.124464	-0.155707	-0.278292	0.936919	0.0795873	0.253787	0.254676
1999	163	1	2	0	0	-0.127179	-0.158142	-0.278357	0.936919	0.0795873	-0.0276993	0.242756
1999	163	2	3	0	0	-0.129061	-0.165501	-0.27868	0.936919	0.0795873	-0.48296	0.138706
1999	163	3	4	0	0	-0.144921	-0.169599	-0.258847	0.936919	0.0795873	-0.424077	0.0479995
1999	163	4	5	0	0	-0.150723	-0.159722	-0.259904	0.936919	0.0795873	-0.309664	-0.0161367
1999	163	5	6	0	0	-0.132787	-0.157721	-0.2466	0.936919	0.0795873	0.114001	0.0122752
1999	163	6	7	0	0	-0.147172	-0.160608	-0.249185	0.936919	0.0795873	0.827769	0.179875
1999	163	7	8	0	0	-0.255003	-0.16938	-0.255918	0.936919	0.0795873	0.333254	0.238308
1999	163	8	9	0	0	-0.213097	-0.168548	-0.246127	0.936919	0.0795873	0.348573	0.29337
1999	163	9	10	0	0	-0.201473	-0.17139	-0.241119	0.936919	0.0795873	0.359104	0.346036
1999	163	10	11	0	0	-0.186621	-0.17043	-0.22939	0.936919	0.0795873	0.7191	0.472664
1999	163	11	12	0	0	-0.183265	-0.247954	-0.217134	0.936919	0.0795873	0.758833	0.60374
1999	163	12	13	0	0	-0.183265	-0.247954	-0.216751	0.936919	0.0795873	0.822503	0.738547
1999	163	13	14	0	0	-0.177082	-0.238452	-0.207329	0.936919	0.0795873	-0.223016	0.656183
1999	163	14	15	0	0	-0.155344	-0.240456	-0.204337	0.936919	0.0795873	-0.517427	0.514592
1999	163	15	16	0	0	-0.14755	-0.238835	-0.201658	0.936919	0.0795873	0.0651719	0.497405
1999	163	16	17	0	0	-0.137901	-0.235388	-0.201658	0.936919	0.0795873	-0.746254	0.321715
1999	163	17	18	0	0	-0.102588	-0.217055	-0.201658	0.936919	0.0795873	0.128363	0.322926
1999	163	18	19	0	0	-0.116585	-0.183227	-0.195726	0.936919	0.0795873	0.456763	0.387514
1999	163	19	20	0	0	-0.115917	-0.180302	-0.187894	0.936919	0.0795873	0.531443	0.463972
1999	163	20	21	0	0	-0.115606	-0.179932	-0.186437	0.936919	0.0795873	0.0934163	0.450844
1999	163	21	22	0	0	-0.127754	-0.18071	-0.188256	0.936919	0.0795873	-0.831945	0.251471
1999	163	22	23	0	0	-0.135213	-0.169745	-0.190027	0.936919	0.0795873	-0.199559	0.186971
1999	163	23	24	0	0	-0.192418	-0.227424	-0.202627	0.936919	0.0795873	0.564953	0.280676
1999	163	24	25	0	0	-0.198931	-0.218383	-0.203587	0.936919	0.0795873	-0.0947197	0.243132
1999	163	25	26	0	0	-0.217905	-0.255336	-0.229868	0.936919	0.0795873	-0.0377523	0.225637
1999	163	26	27	0	0	-0.158967	-0.187597	-0.267384	0.936919	0.0795873	0.550113	0.327144
1999	163	27	28	0	0	-0.17248	-0.199705	-0.27808	0.936919	0.0795873	0.35336	0.381027
1999	163	28	29	0	0	-0.193945	-0.220709	-0.289216	0.936919	0.0795873	0.523305	0.463736
1999	163	29	30	0	0	-0.19355	-0.220483	-0.284588	0.936919	0.0795873	-0.0166888	0.434027
1999	163	30	31	0	0	-0.188086	-0.225534	-0.284452	0.936919	0.0795873	-0.3111	0.346004
1999	163	31	32	0	0	-0.19529	-0.232461	-0.289385	0.936919	0.0795873	-0.0425395	0.315365
1999	163	32	33	0	0	-0.190192	-0.232461	-0.284139	0.936919	0.0795873	-0.611256	0.171266
1999	163	33	34	0	0	-0.176611	-0.238431	-0.298216	0.936919	0.0795873	0.366285	0.223212
1999	163	34	35	0	0	-0.168456	-0.25213	-0.309814	0.936919	0.0795873	-0.0344013	0.18989
1999	163	35	36	0	0	-0.152746	-0.247661	-0.303627	0.936919	0.0795873	0.0484168	0.171273
1999	163	36	37	0	0	-0.171661	-0.273776	-0.329402	0.936919	0.0795873	0.214053	0.186165
1999	163	37	38	0	0	-0.169258	-0.280297	-0.330004	0.936919	0.0795873	0.329903	0.228275
1999	163	38	39	0	0	-0.162834	-0.271092	-0.313224	0.936919	0.0795873	0.2265	0.24976
1999	163	39	40	0	0	-0.170551	-0.273396	-0.312843	0.936919	0.0795873	0.431391	0.312969
1999	163	40	41	0	0	-0.172898	-0.271189	-0.314665	0.936919	0.0795873	0.299743	0.34941
1999	163	41	42	0	0	-0.156573	-0.236377	-0.309983	0.936919	0.0795873	0.504635	0.429554
1999	163	42	43	0	0	-0.118507	-0.211946	-0.296332	0.936919	0.0795873	0.353839	0.481279
1999	163	43	44	0	0	0.0509599	-0.120696	-0.226356	0.936919	0.0795873	0.275808	0.520544
1999	163	44	45	0	0	0.0678856	-0.108572	-0.225977	0.936919	0.0795873	0.419423	0.585164
1999	163	45	46	0	0	0.043564	-0.110884	-0.234882	0.936919	0.0795873	-0.385301	0.482866
1999	163	46	47	0	0	0.00475236	-0.123798	-0.248202	0.936919	0.0795873	-0.268973	0.406794
1999	163	47	48	0	0	0.00388997	-0.126141	-0.250791	0.936919	0.0795873	0.678409	0.516714
1999	163	48	49	0	0	0.113447	-0.136738	-0.260301	0.936919	0.0795873	0.686068	0.624502
1999	163	49	50	0	0	0.0501923	-0.124578	-0.270935	0.936919	0.0795873	0.529528	0.699506
1999	163	50	51	0	0	-0.219475	-0.115862	-0.277147	0.936919	0.0795873	0.743036	0.817156
1999	163	51	52	0	0	-0.250524	-0.133994	-0.298081	0.936919	0.0795873	0.998192	0.981429
1999	163	52	53	0	0	-0.249116	-0.151403	-0.312815	0.936919	0.0795873	0.688941	1.07177
1999	163	53	54	0	0	-0.263726	-0.182018	-0.323358	0.936919	0.0795873	0.351924	1.08891
1999	163	54	55	0	0	-0.27145	-0.193597	-0.333562	0.936919	0.0795873	-0.0664754	1.02392
1999	163	55	56	0	0	-0.281446	-0.212697	-0.338402	0.936919	0.0795873	0.0216086	0.976328
1999	163	56	57	0	0	-0.275258	-0.187046	-0.308277	0.936919	0.0795873	0.161394	0.956255
1999	163	57	58	0	0	-0.222132	-0.19817	-0.293353	0.936919	0.0795873	0.106342	0.927776
1999	163	58	59	0	0	-0.211558	-0.278761	-0.293172	0.936919	0.0795873	-0.0253057	0.874655
1999	163	59	60	0	0	-0.163373	-0.25586	-0.269343	0.936919	0.0795873	0.258574	0.881868
1999	163	60	61	0	0	0.525682	0.203049	0.0903534	0.936919	0.0795873	-0.18041	0.799596
1999	163	61	62	0	0	1.05562	0.456096	0.265982	0.936919	0.0795873	-0.136847	0.725152
1999	163	62	63	0	0	1.03788	0.442702	0.24475	0.936919	0.0795873	0.0541614	0.689476
1999	163	63	64	0	0	0.887109	0.388428	0.227322	0.936919	0.0795873	0.566389	0.751649
1999	163	64	65	0	0	1.34244	0.375217	0.230454	0.936919	0.0795873	0.523305	0.803888
1999	163	0	1	0	0	-0.124464	-0.155707	-0.278292	0.936919	0.0795873	0.253787	0.254676
1999	163	1	2	0	0	-0.127179	-0.158142	-0.278357	0.936919	0.0795873	-0.0276993	0.242756
1999	163	2	3	0	0	-0.129061	-0.165501	-0.27868	0.936919	0.0795873	-0.48296	0.138706
1999	163	3	4	0	0	-0.144921	-0.169599	-0.258847	0.936919	0.0795873	-0.424077	0.0479995
1999	163	4	5	0	0	-0.150723	-0.159722	-0.259904	0.936919	0.0795873	-0.309664	-0.0161367
1999	163	5	6	0	0	-0.132787	-0.157721	-0.2466	0.936919	0.0795873	0.114001	0.0122752
1999	163	6	7	0	0	-0.147172	-0.160608	-0.249185	0.936919	0.0795873	0.827769	0.179875
1999	163	7	8	0	0	-0.255003	-0.16938	-0.255918	0.936919	0.0795873	0.333254	0.238308
1999	163	8	9	0	0	-0.213097	-0.168548	-0.246127	0.936919	0.0795873	0.348573	0.29337
1999	163	9	10	0	0	-0.201473	-0.17139	-0.241119	0.936919	0.0795873	0.359104	0.346036
1999	163	10	11	0	0	-0.186621	-0.17043	-0.22939	0.936919	0.0795873	0.7191	0.472664
1999	163	11	12	0	0	-0.183265	-0.247954	-0.217134	0.936919	0.0795873	0.758833	0.60374
1999	163	12	13	0	0	-0.183265	-0.247954	-0.216751	0.936919	0.0795873	0.822503	0.738547
1999	163	13	14	0	0	-0.177082	-0.238452	-0.207329	0.936919	0.0795873	-0.223016	0.656183
1999	163	14	15	0	0	-0.155344	-0.240456	-0.204337	0.936919	0.0795873	-0.517427	0.514592
1999	163	15	16	0	0	-0.14755	-0.238835	-0.201658	0.936919	0.0795873	0.0651719	0.497405
1999	163	16	17	0	0	-0.137901	-0.235388	-0.201658	0.936919	0.0795873	-0.746254	0.321715
1999	163	17	18	0	0	-0.102588	-0.217055	-0.201658	0.936919	0.0795873	0.128363	0.322926
1999	163	18	19	0	0	-0.116585	-0.183227	-0.195726	0.936919	0.0795873	0.456763	0.387514
1999	163	19	20	0	0	-0.115917	-0.180302	-0.187894	0.936919	0.0795873	0.531443	0.463972
1999	163	20	21	0	0	-0.115606	-0.179932	-0.186437	0.936919	0.0795873	0.0934163	0.450844
1999	163	21	22	0	0	-0.127754	-0.18071	-0.188256	0.936919	0.0795873	-0.831945	0.251471
1999	163	22	23	0	0	-0.135213	-0.169745	-0.190027	0.936919	0.0795873	-0.199559	0.186971
1999	163	23	24	0	0	-0.192418	-0.227424	-0.202627	0.936919	0.0795873	0.564953	0.280676
1999	163	24	25	0	0	-0.198931	-0.218383	-0.203587	0.936919	0.0795873	-0.0947197	0.243132
1999	163	25	26	0	0	-0.217905	-0.255336	-0.229868	0.936919	0.0795873	-0.0377523	0.225637
1999	163	26	27	0	0	-0.158967	-0.187597	-0.267384	0.936919	0.0795873	0.550113	0.327144
1999	163	27	28	0	0	-0.17248	-0.199705	-0.27808	0.936919	0.0795873	0.35336	0.381027
1999	163	28	29	0	0	-0.193945	-0.220709	-0.289216	0.936919	0.0795873	0.523305	0.463736
1999	163	29	30	0	0	-0.19355	-0.220483	-0.284588	0.936919	0.0795873	-0.0166888	0.434027
1999	163	30	31	0	0	-0.188086	-0.225534	-0.284452	0.936919	0.0795873	-0.3111	0.346004
1999	163	31	32	0	0	-0.19529	-0.232461	-0.289385	0.936919	0.0795873	-0.0425395	0.315365
1999	163	32	33	0	0	-0.190192	-0.232461	-0.284139	0.936919	0.0795873	-0.611256	0.171266
1999	163	33	34	0	0	-0.176611	-0.238431	-0.298216	0.936919	0.0795873	0.366285	0.223212
1999	163	34	35	0	0	-0.168456	-0.25213	-0.309814	0.936919	0.0795873	-0.0344013	0.18989
1999	163	35	36	0	0	-0.152746	-0.247661	-0.303627	0.936919	0.0795873	0.0484168	0.171273
1999	163	36	37	0	0	-0.171661	-0.273776	-0.329402	0.936919	0.0795873	0.214053	0.186165
1999	163	37	38	0	0	-0.169258	-0.280297	-0.330004	0.936919	0.0795873	0.329903	0.228275
1999	163	38	39	0	0	-0.162834	-0.271092	-0.313224	0.936919	0.0795873	0.2265	0.24976
1999	163	39	40	0	0	-0.170551	-0.273396	-0.312843	0.936919	0.0795873	0.431391	0.312969
1999	163	40	41	0	0	-0.172898	-0.271189	-0.314665	0.936919	0.0795873	0.299743	0.34941
1999	163	41	42	0	0	-0.156573	-0.236377	-0.309983	0.936919	0.0795873	0.504635	0.429554
1999	163	42	43	0	0	-0.118507	-0.211946	-0.296332	0.936919	0.0795873	0.353839	0.481279
1999	163	43	44	0	0	0.0509599	-0.120696	-0.226356	0.936919	0.0795873	0.275808	0.520544
1999	163	44	45	0	0	0.0678856	-0.108572	-0.225977	0.936919	0.0795873	0.419423	0.585164
1999	163	45	46	0	0	0.043564	-0.110884	-0.234882	0.936919	0.0795873	-0.385301	0.482866
1999	163	46	47	0	0	0.00475236	-0.123798	-0.248202	0.936919	0.0795873	-0.268973	0.406794
1999	163	47	48	0	0	0.00388997	-0.126141	-0.250791	0.936919	0.0795873	0.678409	0.516714
1999	163	48	49	0	0	0.113447	-0.136738	-0.260301	0.936919	0.0795873	0.686068	0.624502
1999	163	49	50	0	0	0.0501923	-0.124578	-0.270935	0.936919	0.0795873	0.529528	0.699506
1999	163	50	51	0	0	-0.219475	-0.115862	-0.277147	0.936919	0.0795873	0.743036	0.817156
1999	163	51	52	0	0	-0.250524	-0.133994	-0.298081	0.936919	0.0795873	0.998192	0.981429
1999	163	52	53	0	0	-0.249116	-0.151403	-0.312815	0.936919	0.0795873	0.688941	1.07177
1999	163	53	54	0	0	-0.263726	-0.182018	-0.323358	0.936919	0.0795873	0.351924	1.08891
1999	163	54	55	0	0	-0.27145	-0.193597	-0.333562	0.936919	0.0795873	-0.0664754	1.02392
1999	163	55	56	0	0	-0.281446	-0.212697	-0.338402	0.936919	0.0795873	0.0216086	0.976328
1999	163	56	57	0	0	-0.275258	-0.187046	-0.308277	0.936919	0.0795873	0.161394	0.956255
1999	163	57	58	0	0	-0.222132	-0.19817	-0.293353	0.936919	0.0795873	0.106342	0.927776
1999	163	58	59	0	0	-0.211558	-0.278761	-0.293172	0.936919	0.0795873	-0.0253057	0.874655
1999	163	59	60	0	0	-0.163373	-0.25586	-0.269343	0.936919	0.0795873	0.258574	0.881868
1999	163	60	61	0	0	0.525682	0.203049	0.0903534	0.936919	0.0795873	-0.18041	0.799596
1999	163	61	62	0	0	1.05562	0.456096	0.265982	0.936919	0.0795873	-0.136847	0.725152
1999	163	62	63	0	0	1.03788	0.442702	0.24475	0.936919	0.0795873	0.0541614	0.689476
1999	163	63	64	0	0	0.887109	0.388428	0.227322	0.936919	0.0795873	0.566389	0.751649
1999	163	64	65	0	0	1.34244	0.375217	0.230454	0.936919	0.0795873	0.523305	0.803888
1999	163	0	1	0	0	-0.124464	-0.155707	-0.278292	0.936919	0.0795873	0.253787	0.254676
1999	163	1	2	0	0	-0.127179	-0.158142	-0.278357	0.936919	0.0795873	-0.0276993	0.242756
1999	163	2	3	0	0	-0.129061	-0.165501	-0.27868	0.936919	0.0795873	-0.48296	0.138706
1999	163	3	4	0	0	-0.144921	-0.169599	-0.258847	0.936919	0.0795873	-0.424077	0.0479995
1999	163	4	5	0	0	-0.150723	-0.159722	-0.259904	0.936919	0.0795873	-0.309664	-0.0161367
1999	163	5	6	0	0	-0.132787	-0.157721	-0.2466	0.936919	0.0795873	0.114001	0.0122752
1999	163	6	7	0	0	-0.147172	-0.160608	-0.249185	0.936919	0.0795873	0.827769	0.179875
1999	163	7	8	0	0	-0.255003	-0.16938	-0.255918	0.936919	0.0795873	0.333254	0.238308
1999	163	8	9	0	0	-0.213097	-0.168548	-0.246127	0.936919	0.0795873	0.348573	0.29337
1999	163	9	10	0	0	-0.201473	-0.17139	-0.241119	0.936919	0.0795873	0.359104	0.346036
1999	163	10	11	0	0	-0.186621	-0.17043	-0.22939	0.936919	0.0795873	0.7191	0.472664
1999	163	11	12	0	0	-0.183265	-0.247954	-0.217134	0.936919	0.0795873	0.758833	0.60374
1999	163	12	13	0	0	-0.183265	-0.247954	-0.216751	0.936919	0.0795873	0.822503	0.738547
1999	163	13	14	0	0	-0.177082	-0.238452	-0.207329	0.936919	0.0795873	-0.223016	0.656183
1999	163	14	15	0	0	-0.155344	-0.240456	-0.204337	0.936919	0.0795873	-0.517427	0.514592
1999	163	15	16	0	0	-0.14755	-0.238835	-0.201658	0.936919	0.0795873	0.0651719	0.497405
1999	163	16	17	0	0	-0.137901	-0.235388	-0.201658	0.936919	0.0795873	-0.746254	0.321715
1999	163	17	18	0	0	-0.102588	-0.217055	-0.201658	0.936919	0.0795873	0.128363	0.322926
1999	163	18	19	0	0	-0.116585	-0.183227	-0.195726	0.936919	0.0795873	0.456763	0.387514
1999	163	19	20	0	0	-0.115917	-0.180302	-0.187894	0.936919	0.0795873	0.531443	0.463972
1999	163	20	21	0	0	-0.115606	-0.179932	-0.186437	0.936919	0.0795873	0.0934163	0.450844
1999	163	21	22	0	0	-0.127754	-0.18071	-0.188256	0.936919	0.0795873	-0.831945	0.251471
1999	163	22	23	0	0	-0.135213	-0.169745	-0.190027	0.936919	0.0795873	-0.199559	0.186971
1999	163	23	24	0	0	-0.192418	-0.227424	-0.202627	0.936919	0.0795873	0.564953	0.280676
1999	163	24	25	0	0	-0.198931	-0.218383	-0.203587	0.936919	0.0795873	-0.0947197	0.243132
1999	163	25	26	0	0	-0.217905	-0.255336	-0.229868	0.936919	0.0795873	-0.0377523	0.225637
1999	163	26	27	0	0	-0.158967	-0.187597	-0.267384	0.936919	0.0795873	0.550113	0.327144
1999	163	27	28	0	0	-0.17248	-0.199705	-0.27808	0.936919	0.0795873	0.35336	0.381027
1999	163	28	29	0	0	-0.193945	-0.220709	-0.289216	0.936919	0.0795873	0.523305	0.463736
1999	163	29	30	0	0	-0.19355	-0.220483	-0.284588	0.936919	0.0795873	-0.0166888	0.434027
1999	163	30	31	0	0	-0.188086	-0.225534	-0.284452	0.936919	0.0795873	-0.3111	0.346004
1999	163	31	32	0	0	-0.19529	-0.232461	-0.289385	0.936919	0.0795873	-0.0425395	0.315365
1999	163	32	33	0	0	-0.190192	-0.232461	-0.284139	0.936919	0.0795873	-0.611256	0.171266
1999	163	33	34	0	0	-0.176611	-0.238431	-0.298216	0.936919	0.0795873	0.366285	0.223212
1999	163	34	35	0	0	-0.168456	-0.25213	-0.309814	0.936919	0.0795873	-0.0344013	0.18989
1999	163	35	36	0	0	-0.152746	-0.247661	-0.303627	0.936919	0.0795873	0.0484168	0.171273
1999	163	36	37	0	0	-0.171661	-0.273776	-0.329402	0.936919	0.0795873	0.214053	0.186165
1999	163	37	38	0	0	-0.169258	-0.280297	-0.330004	0.936919	0.0795873	0.329903	0.228275
1999	163	38	39	0	0	-0.162834	-0.271092	-0.313224	0.936919	0.0795873	0.2265	0.24976
1999	163	39	40	0	0	-0.170551	-0.273396	-0.312843	0.936919	0.0795873	0.431391	0.312969
1999	163	40	41	0	0	-0.172898	-0.271189	-0.314665	0.936919	0.0795873	0.299743	0.34941
1999	163	41	42	0	0	-0.156573	-0.236377	-0.309983	0.936919	0.0795873	0.504635	0.429554
1999	163	42	43	0	0	-0.118507	-0.211946	-0.296332	0.936919	0.0795873	0.353839	0.481279
1999	163	43	44	0	0	0.0509599	-0.120696	-0.226356	0.936919	0.0795873	0.275808	0.520544
1999	163	44	45	0	0	0.0678856	-0.108572	-0.225977	0.936919	0.0795873	0.419423	0.585164
1999	163	45	46	0	0	0.043564	-0.110884	-0.234882	0.936919	0.0795873	-0.385301	0.482866
1999	163	46	47	0	0	0.00475236	-0.123798	-0.248202	0.936919	0.0795873	-0.268973	0.406794
1999	163	47	48	0	0	0.00388997	-0.126141	-0.250791	0.936919	0.0795873	0.678409	0.516714
1999	163	48	49	0	0	0.113447	-0.136738	-0.260301	0.936919	0.0795873	0.686068	0.624502
1999	163	49	50	0	0	0.0501923	-0.124578	-0.270935	0.936919	0.0795873	0.529528	0.699506
1999	163	50	51	0	0	-0.219475	-0.115862	-0.277147	0.936919	0.0795873	0.743036	0.817156
1999	163	51	52	0	0	-0.250524	-0.133994	-0.298081	0.936919	0.0795873	0.998192	0.981429
1999	163	52	53	0	0	-0.249116	-0.151403	-0.312815	0.936919	0.0795873	0.688941	1.07177
1999	163	53	54	0	0	-0.263726	-0.182018	-0.323358	0.936919	0.0795873	0.351924	1.08891
1999	163	54	55	0	0	-0.27145	-0.193597	-0.333562	0.936919	0.0795873	-0.0664754	1.02392
1999	163	55	56	0	0	-0.281446	-0.212697	-0.338402	0.936919	0.0795873	0.0216086	0.976328
1999	163	56	57	0	0	-0.275258	-0.187046	-0.308277	0.936919	0.0795873	0.161394	0.956255
1999	163	57	58	0	0	-0.222132	-0.19817	-0.293353	0.936919	0.0795873	0.106342	0.927776
1999	163	58	59	0	0	-0.211558	-0.278761	-0.293172	0.936919	0.0795873	-0.0253057	0.874655
1999	163	59	60	0	0	-0.163373	-0.25586	-0.269343	0.936919	0.0795873	0.258574	0.881868
1999	163	60	61	0	0	0.525682	0.203049	0.0903534	0.936919	0.0795873	-0.18041	0.799596
1999	163	61	62	0	0	1.05562	0.456096	0.265982	0.936919	0.0795873	-0.136847	0.725152
1999	163	62	63	0	0	1.03788	0.442702	0.24475	0.936919	0.0795873	0.0541614	0.689476
1999	163	63	64	0	0	0.887109	0.388428	0.227322	0.936919	0.0795873	0.566389	0.751649
1999	163	64	65	0	0	1.34244	0.375217	0.230454	0.936919	0.0795873	0.523305	0.803888
1999	114	0	1	0	1	-0.124464	-0.155707	-0.278292	0.936919	0.0795873	0.253787	0.254676
1999	114	1	2	0	1	-0.127179	-0.158142	-0.278357	0.936919	0.0795873	-0.0276993	0.242756
1999	114	2	3	0	1	-0.129061	-0.165501	-0.27868	0.936919	0.0795873	-0.48296	0.138706
1999	114	3	4	0	1	-0.144921	-0.169599	-0.258847	0.936919	0.0795873	-0.424077	0.0479995
1999	114	4	5	0	1	-0.150723	-0.159722	-0.259904	0.936919	0.0795873	-0.309664	-0.0161367
1999	114	5	6	0	1	-0.132787	-0.157721	-0.2466	0.936919	0.0795873	0.114001	0.0122752
1999	114	6	7	0	1	-0.147172	-0.160608	-0.249185	0.936919	0.0795873	0.827769	0.179875
1999	114	7	8	0	1	-0.255003	-0.16938	-0.255918	0.936919	0.0795873	0.333254	0.238308
1999	114	8	9	0	1	-0.213097	-0.168548	-0.246127	0.936919	0.0795873	0.348573	0.29337
1999	114	9	10	0	1	-0.201473	-0.17139	-0.241119	0.936919	0.0795873	0.359104	0.346036
1999	114	10	11	0	1	-0.186621	-0.17043	-0.22939	0.936919	0.0795873	0.7191	0.472664
1999	114	11	12	0	1	-0.183265	-0.247954	-0.217134	0.936919	0.0795873	0.758833	0.60374
1999	114	12	13	0	1	-0.183265	-0.247954	-0.216751	0.936919	0.0795873	0.822503	0.738547
1999	114	13	14	0	1	-0.177082	-0.238452	-0.207329	0.936919	0.0795873	-0.223016	0.656183
1999	114	14	15	0	1	-0.155344	-0.240456	-0.204337	0.936919	0.0795873	-0.517427	0.514592
1999	114	15	16	0	1	-0.14755	-0.238835	-0.201658	0.936919	0.0795873	0.0651719	0.497405
1999	114	16	17	0	1	-0.137901	-0.235388	-0.201658	0.936919	0.0795873	-0.746254	0.321715
1999	114	17	18	0	1	-0.102588	-0.217055	-0.201658	0.936919	0.0795873	0.128363	0.322926
1999	114	18	19	0	1	-0.116585	-0.183227	-0.195726	0.936919	0.0795873	0.456763	0.387514
1999	114	19	20	0	1	-0.115917	-0.180302	-0.187894	0.936919	0.0795873	0.531443	0.463972
1999	114	20	21	0	1	-0.115606	-0.179932	-0.186437	0.936919	0.0795873	0.0934163	0.450844
1999	114	21	22	0	1	-0.127754	-0.18071	-0.188256	0.936919	0.0795873	-0.831945	0.251471
1999	114	22	23	0	1	-0.135213	-0.169745	-0.190027	0.936919	0.0795873	-0.199559	0.186971
1999	114	23	24	0	1	-0.192418	-0.227424	-0.202627	0.936919	0.0795873	0.564953	0.280676
1999	114	24	25	0	1	-0.198931	-0.218383	-0.203587	0.936919	0.0795873	-0.0947197	0.243132
1999	114	25	26	0	1	-0.217905	-0.255336	-0.229868	0.936919	0.0795873	-0.0377523	0.225637
1999	114	26	27	0	1	-0.158967	-0.187597	-0.267384	0.936919	0.0795873	0.550113	0.327144
1999	114	27	28	0	1	-0.17248	-0.199705	-0.27808	0.936919	0.0795873	0.35336	0.381027
1999	114	28	29	0	1	-0.193945	-0.220709	-0.289216	0.936919	0.0795873	0.523305	0.463736
1999	114	29	30	0	1	-0.19355	-0.220483	-0.284588	0.936919	0.0795873	-0.0166888	0.434027
1999	114	30	31	0	1	-0.188086	-0.225534	-0.284452	0.936919	0.0795873	-0.3111	0.346004
1999	114	31	32	0	1	-0.19529	-0.232461	-0.289385	0.936919	0.0795873	-0.0425395	0.315365
1999	114	32	33	0	1	-0.190192	-0.232461	-0.284139	0.936919	0.0795873	-0.611256	0.171266
1999	114	33	34	0	1	-0.176611	-0.238431	-0.298216	0.936919	0.0795873	0.366285	0.223212
1999	114	34	35	0	1	-0.168456	-0.25213	-0.309814	0.936919	0.0795873	-0.0344013	0.18989
1999	114	35	36	0	1	-0.152746	-0.247661	-0.303627	0.936919	0.0795873	0.0484168	0.171273
1999	114	36	37	0	1	-0.171661	-0.273776	-0.329402	0.936919	0.0795873	0.214053	0.186165
1999	114	37	38	0	1	-0.169258	-0.280297	-0.330004	0.936919	0.0795873	0.329903	0.228275
1999	114	38	39	0	1	-0.162834	-0.271092	-0.313224	0.936919	0.0795873	0.2265	0.24976
1999	114	39	40	0	1	-0.170551	-0.273396	-0.312843	0.936919	0.0795873	0.431391	0.312969
1999	114	40	41	0	1	-0.172898	-0.271189	-0.314665	0.936919	0.0795873	0.299743	0.34941
1999	114	41	42	0	1	-0.156573	-0.236377	-0.309983	0.936919	0.0795873	0.504635	0.429554
1999	114	42	43	1	1	-0.118507	-0.211946	-0.296332	0.936919	0.0795873	0.353839	0.481279
1999	114	0	1	0	1	-0.124464	-0.155707	-0.278292	0.936919	0.0795873	0.253787	0.254676
1999	114	1	2	0	1	-0.127179	-0.158142	-0.278357	0.936919	0.0795873	-0.0276993	0.242756
1999	114	2	3	0	1	-0.129061	-0.165501	-0.27868	0.936919	0.0795873	-0.48296	0.138706
1999	114	3	4	0	1	-0.144921	-0.169599	-0.258847	0.936919	0.0795873	-0.424077	0.0479995
1999	114	4	5	0	1	-0.150723	-0.159722	-0.259904	0.936919	0.0795873	-0.309664	-0.0161367
1999	114	5	6	0	1	-0.132787	-0.157721	-0.2466	0.936919	0.0795873	0.114001	0.0122752
1999	114	6	7	0	1	-0.147172	-0.160608	-0.249185	0.936919	0.0795873	0.827769	0.179875
1999	114	7	8	0	1	-0.255003	-0.16938	-0.255918	0.936919	0.0795873	0.333254	0.238308
1999	114	8	9	0	1	-0.213097	-0.168548	-0.246127	0.936919	0.0795873	0.348573	0.29337
1999	114	9	10	0	1	-0.201473	-0.17139	-0.241119	0.936919	0.0795873	0.359104	0.346036
1999	114	10	11	0	1	-0.186621	-0.17043	-0.22939	0.936919	0.0795873	0.7191	0.472664
1999	114	11	12	0	1	-0.183265	-0.247954	-0.217134	0.936919	0.0795873	0.758833	0.60374
1999	114	12	13	0	1	-0.183265	-0.247954	-0.216751	0.936919	0.0795873	0.822503	0.738547
1999	114	13	14	0	1	-0.177082	-0.238452	-0.207329	0.936919	0.0795873	-0.223016	0.656183
1999	114	14	15	0	1	-0.155344	-0.240456	-0.204337	0.936919	0.0795873	-0.517427	0.514592
1999	114	15	16	0	1	-0.14755	-0.238835	-0.201658	0.936919	0.0795873	0.0651719	0.497405
1999	114	16	17	0	1	-0.137901	-0.235388	-0.201658	0.936919	0.0795873	-0.746254	0.321715
1999	114	17	18	0	1	-0.102588	-0.217055	-0.201658	0.936919	0.0795873	0.128363	0.322926
1999	114	18	19	0	1	-0.116585	-0.183227	-0.195726	0.936919	0.0795873	0.456763	0.387514
1999	114	19	20	0	1	-0.115917	-0.180302	-0.187894	0.936919	0.0795873	0.531443	0.463972
1999	114	20	21	0	1	-0.115606	-0.179932	-0.186437	0.936919	0.0795873	0.0934163	0.450844
1999	114	21	22	0	1	-0.127754	-0.18071	-0.188256	0.936919	0.0795873	-0.831945	0.251471
1999	114	22	23	0	1	-0.135213	-0.169745	-0.190027	0.936919	0.0795873	-0.199559	0.186971
1999	114	23	24	0	1	-0.192418	-0.227424	-0.202627	0.936919	0.0795873	0.564953	0.280676
1999	114	24	25	0	1	-0.198931	-0.218383	-0.203587	0.936919	0.0795873	-0.0947197	0.243132
1999	114	25	26	0	1	-0.217905	-0.255336	-0.229868	0.936919	0.0795873	-0.0377523	0.225637
1999	114	26	27	0	1	-0.158967	-0.187597	-0.267384	0.936919	0.0795873	0.550113	0.327144
1999	114	27	28	0	1	-0.17248	-0.199705	-0.27808	0.936919	0.0795873	0.35336	0.381027
1999	114	28	29	0	1	-0.193945	-0.220709	-0.289216	0.936919	0.0795873	0.523305	0.463736
1999	114	29	30	0	1	-0.19355	-0.220483	-0.284588	0.936919	0.0795873	-0.0166888	0.434027
1999	114	30	31	0	1	-0.188086	-0.225534	-0.284452	0.936919	0.0795873	-0.3111	0.346004
1999	114	31	32	0	1	-0.19529	-0.232461	-0.289385	0.936919	0.0795873	-0.0425395	0.315365
1999	114	32	33	0	1	-0.190192	-0.232461	-0.284139	0.936919	0.0795873	-0.611256	0.171266
1999	114	33	34	0	1	-0.176611	-0.238431	-0.298216	0.936919	0.0795873	0.366285	0.223212
1999	114	34	35	0	1	-0.168456	-0.25213	-0.309814	0.936919	0.0795873	-0.0344013	0.18989
1999	114	35	36	0	1	-0.152746	-0.247661	-0.303627	0.936919	0.0795873	0.0484168	0.171273
1999	114	36	37	0	1	-0.171661	-0.273776	-0.329402	0.936919	0.0795873	0.214053	0.186165
1999	114	37	38	0	1	-0.169258	-0.280297	-0.330004	0.936919	0.0795873	0.329903	0.228275
1999	114	38	39	0	1	-0.162834	-0.271092	-0.313224	0.936919	0.0795873	0.2265	0.24976
1999	114	39	40	0	1	-0.170551	-0.273396	-0.312843	0.936919	0.0795873	0.431391	0.312969
1999	114	40	41	0	1	-0.172898	-0.271189	-0.314665	0.936919	0.0795873	0.299743	0.34941
1999	114	41	42	0	1	-0.156573	-0.236377	-0.309983	0.936919	0.0795873	0.504635	0.429554
1999	114	42	43	0	1	-0.118507	-0.211946	-0.296332	0.936919	0.0795873	0.353839	0.481279
1999	114	43	44	0	1	0.0509599	-0.120696	-0.226356	0.936919	0.0795873	0.275808	0.520544
1999	114	44	45	0	1	0.0678856	-0.108572	-0.225977	0.936919	0.0795873	0.419423	0.585164
1999	114	45	46	1	1	0.043564	-0.110884	-0.234882	0.936919	0.0795873	-0.385301	0.482866
1999	114	0	1	0	1	-0.124464	-0.155707	-0.278292	0.936919	0.0795873	0.253787	0.254676
1999	114	1	2	0	1	-0.127179	-0.158142	-0.278357	0.936919	0.0795873	-0.0276993	0.242756
1999	114	2	3	0	1	-0.129061	-0.165501	-0.27868	0.936919	0.0795873	-0.48296	0.138706
1999	114	3	4	0	1	-0.144921	-0.169599	-0.258847	0.936919	0.0795873	-0.424077	0.0479995
1999	114	4	5	0	1	-0.150723	-0.159722	-0.259904	0.936919	0.0795873	-0.309664	-0.0161367
1999	114	5	6	0	1	-0.132787	-0.157721	-0.2466	0.936919	0.0795873	0.114001	0.0122752
1999	114	6	7	0	1	-0.147172	-0.160608	-0.249185	0.936919	0.0795873	0.827769	0.179875
1999	114	7	8	0	1	-0.255003	-0.16938	-0.255918	0.936919	0.0795873	0.333254	0.238308
1999	114	8	9	0	1	-0.213097	-0.168548	-0.246127	0.936919	0.0795873	0.348573	0.29337
1999	114	9	10	0	1	-0.201473	-0.17139	-0.241119	0.936919	0.0795873	0.359104	0.346036
1999	114	10	11	0	1	-0.186621	-0.17043	-0.22939	0.936919	0.0795873	0.7191	0.472664
1999	114	11	12	0	1	-0.183265	-0.247954	-0.217134	0.936919	0.0795873	0.758833	0.60374
1999	114	12	13	0	1	-0.183265	-0.247954	-0.216751	0.936919	0.0795873	0.822503	0.738547
1999	114	13	14	0	1	-0.177082	-0.238452	-0.207329	0.936919	0.0795873	-0.223016	0.656183
1999	114	14	15	0	1	-0.155344	-0.240456	-0.204337	0.936919	0.0795873	-0.517427	0.514592
1999	114	15	16	0	1	-0.14755	-0.238835	-0.201658	0.936919	0.0795873	0.0651719	0.497405
1999	114	16	17	0	1	-0.137901	-0.235388	-0.201658	0.936919	0.0795873	-0.746254	0.321715
1999	114	17	18	0	1	-0.102588	-0.217055	-0.201658	0.936919	0.0795873	0.128363	0.322926
1999	114	18	19	0	1	-0.116585	-0.183227	-0.195726	0.936919	0.0795873	0.456763	0.387514
1999	114	19	20	0	1	-0.115917	-0.180302	-0.187894	0.936919	0.0795873	0.531443	0.463972
1999	114	20	21	0	1	-0.115606	-0.179932	-0.186437	0.936919	0.0795873	0.0934163	0.450844
1999	114	21	22	0	1	-0.127754	-0.18071	-0.188256	0.936919	0.0795873	-0.831945	0.251471
1999	114	22	23	0	1	-0.135213	-0.169745	-0.190027	0.936919	0.0795873	-0.199559	0.186971
1999	114	23	24	0	1	-0.192418	-0.227424	-0.202627	0.936919	0.0795873	0.564953	0.280676
1999	114	24	25	0	1	-0.198931	-0.218383	-0.203587	0.936919	0.0795873	-0.0947197	0.243132
1999	114	25	26	0	1	-0.217905	-0.255336	-0.229868	0.936919	0.0795873	-0.0377523	0.225637
1999	114	26	27	0	1	-0.158967	-0.187597	-0.267384	0.936919	0.0795873	0.550113	0.327144
1999	114	27	28	0	1	-0.17248	-0.199705	-0.27808	0.936919	0.0795873	0.35336	0.381027
1999	114	28	29	0	1	-0.193945	-0.220709	-0.289216	0.936919	0.0795873	0.523305	0.463736
1999	114	29	30	0	1	-0.19355	-0.220483	-0.284588	0.936919	0.0795873	-0.0166888	0.434027
1999	114	30	31	0	1	-0.188086	-0.225534	-0.284452	0.936919	0.0795873	-0.3111	0.346004
1999	114	31	32	0	1	-0.19529	-0.232461	-0.289385	0.936919	0.0795873	-0.0425395	0.315365
1999	114	32	33	0	1	-0.190192	-0.232461	-0.284139	0.936919	0.0795873	-0.611256	0.171266
1999	114	33	34	0	1	-0.176611	-0.238431	-0.298216	0.936919	0.0795873	0.366285	0.223212
1999	114	34	35	0	1	-0.168456	-0.25213	-0.309814	0.936919	0.0795873	-0.0344013	0.18989
1999	114	35	36	0	1	-0.152746	-0.247661	-0.303627	0.936919	0.0795873	0.0484168	0.171273
1999	114	36	37	0	1	-0.171661	-0.273776	-0.329402	0.936919	0.0795873	0.214053	0.186165
1999	114	37	38	0	1	-0.169258	-0.280297	-0.330004	0.936919	0.0795873	0.329903	0.228275
1999	114	38	39	0	1	-0.162834	-0.271092	-0.313224	0.936919	0.0795873	0.2265	0.24976
1999	114	39	40	0	1	-0.170551	-0.273396	-0.312843	0.936919	0.0795873	0.431391	0.312969
1999	114	40	41	0	1	-0.172898	-0.271189	-0.314665	0.936919	0.0795873	0.299743	0.34941
1999	114	41	42	0	1	-0.156573	-0.236377	-0.309983	0.936919	0.0795873	0.504635	0.429554
1999	114	42	43	0	1	-0.118507	-0.211946	-0.296332	0.936919	0.0795873	0.353839	0.481279
1999	114	43	44	0	1	0.0509599	-0.120696	-0.226356	0.936919	0.0795873	0.275808	0.520544
1999	114	44	45	0	1	0.0678856	-0.108572	-0.225977	0.936919	0.0795873	0.419423	0.585164
1999	114	45	46	0	1	0.043564	-0.110884	-0.234882	0.936919	0.0795873	-0.385301	0.482866
1999	114	46	47	0	1	0.00475236	-0.123798	-0.248202	0.936919	0.0795873	-0.268973	0.406794
1999	114	47	48	0	1	0.00388997	-0.126141	-0.250791	0.936919	0.0795873	0.678409	0.516714
1999	114	48	49	0	1	0.113447	-0.136738	-0.260301	0.936919	0.0795873	0.686068	0.624502
1999	114	49	50	0	1	0.0501923	-0.124578	-0.270935	0.936919	0.0795873	0.529528	0.699506
1999	114	50	51	0	1	-0.219475	-0.115862	-0.277147	0.936919	0.0795873	0.743036	0.817156
1999	114	51	52	1	1	-0.250524	-0.133994	-0.298081	0.936919	0.0795873	0.998192	0.981429
1999	114	0	1	0	1	-0.124464	-0.155707	-0.278292	0.936919	0.0795873	0.253787	0.254676
1999	114	1	2	0	1	-0.127179	-0.158142	-0.278357	0.936919	0.0795873	-0.0276993	0.242756
1999	114	2	3	0	1	-0.129061	-0.165501	-0.27868	0.936919	0.0795873	-0.48296	0.138706
1999	114	3	4	0	1	-0.144921	-0.169599	-0.258847	0.936919	0.0795873	-0.424077	0.0479995
1999	114	4	5	0	1	-0.150723	-0.159722	-0.259904	0.936919	0.0795873	-0.309664	-0.0161367
1999	114	5	6	0	1	-0.132787	-0.157721	-0.2466	0.936919	0.0795873	0.114001	0.0122752
1999	114	6	7	0	1	-0.147172	-0.160608	-0.249185	0.936919	0.0795873	0.827769	0.179875
1999	114	7	8	0	1	-0.255003	-0.16938	-0.255918	0.936919	0.0795873	0.333254	0.238308
1999	114	8	9	0	1	-0.213097	-0.168548	-0.246127	0.936919	0.0795873	0.348573	0.29337
1999	114	9	10	0	1	-0.201473	-0.17139	-0.241119	0.936919	0.0795873	0.359104	0.346036
1999	114	10	11	0	1	-0.186621	-0.17043	-0.22939	0.936919	0.0795873	0.7191	0.472664
1999	114	11	12	0	1	-0.183265	-0.247954	-0.217134	0.936919	0.0795873	0.758833	0.60374
1999	114	12	13	0	1	-0.183265	-0.247954	-0.216751	0.936919	0.0795873	0.822503	0.738547
1999	114	13	14	0	1	-0.177082	-0.238452	-0.207329	0.936919	0.0795873	-0.223016	0.656183
1999	114	14	15	0	1	-0.155344	-0.240456	-0.204337	0.936919	0.0795873	-0.517427	0.514592
1999	114	15	16	0	1	-0.14755	-0.238835	-0.201658	0.936919	0.0795873	0.0651719	0.497405
1999	114	16	17	0	1	-0.137901	-0.235388	-0.201658	0.936919	0.0795873	-0.746254	0.321715
1999	114	17	18	0	1	-0.102588	-0.217055	-0.201658	0.936919	0.0795873	0.128363	0.322926
1999	114	18	19	0	1	-0.116585	-0.183227	-0.195726	0.936919	0.0795873	0.456763	0.387514
1999	114	19	20	0	1	-0.115917	-0.180302	-0.187894	0.936919	0.0795873	0.531443	0.463972
1999	114	20	21	0	1	-0.115606	-0.179932	-0.186437	0.936919	0.0795873	0.0934163	0.450844
1999	114	21	22	0	1	-0.127754	-0.18071	-0.188256	0.936919	0.0795873	-0.831945	0.251471
1999	114	22	23	0	1	-0.135213	-0.169745	-0.190027	0.936919	0.0795873	-0.199559	0.186971
1999	114	23	24	0	1	-0.192418	-0.227424	-0.202627	0.936919	0.0795873	0.564953	0.280676
1999	114	24	25	0	1	-0.198931	-0.218383	-0.203587	0.936919	0.0795873	-0.0947197	0.243132
1999	114	25	26	0	1	-0.217905	-0.255336	-0.229868	0.936919	0.0795873	-0.0377523	0.225637
1999	114	26	27	0	1	-0.158967	-0.187597	-0.267384	0.936919	0.0795873	0.550113	0.327144
1999	114	27	28	0	1	-0.17248	-0.199705	-0.27808	0.936919	0.0795873	0.35336	0.381027
1999	114	28	29	0	1	-0.193945	-0.220709	-0.289216	0.936919	0.0795873	0.523305	0.463736
1999	114	29	30	0	1	-0.19355	-0.220483	-0.284588	0.936919	0.0795873	-0.0166888	0.434027
1999	114	30	31	0	1	-0.188086	-0.225534	-0.284452	0.936919	0.0795873	-0.3111	0.346004
1999	114	31	32	0	1	-0.19529	-0.232461	-0.289385	0.936919	0.0795873	-0.0425395	0.315365
1999	114	32	33	0	1	-0.190192	-0.232461	-0.284139	0.936919	0.0795873	-0.611256	0.171266
1999	114	33	34	0	1	-0.176611	-0.238431	-0.298216	0.936919	0.0795873	0.366285	0.223212
1999	114	34	35	0	1	-0.168456	-0.25213	-0.309814	0.936919	0.0795873	-0.0344013	0.18989
1999	114	35	36	0	1	-0.152746	-0.247661	-0.303627	0.936919	0.0795873	0.0484168	0.171273
1999	114	36	37	0	1	-0.171661	-0.273776	-0.329402	0.936919	0.0795873	0.214053	0.186165
1999	114	37	38	0	1	-0.169258	-0.280297	-0.330004	0.936919	0.0795873	0.329903	0.228275
1999	114	38	39	0	1	-0.162834	-0.271092	-0.313224	0.936919	0.0795873	0.2265	0.24976
1999	114	39	40	0	1	-0.170551	-0.273396	-0.312843	0.936919	0.0795873	0.431391	0.312969
1999	114	40	41	0	1	-0.172898	-0.271189	-0.314665	0.936919	0.0795873	0.299743	0.34941
1999	114	41	42	0	1	-0.156573	-0.236377	-0.309983	0.936919	0.0795873	0.504635	0.429554
1999	114	42	43	0	1	-0.118507	-0.211946	-0.296332	0.936919	0.0795873	0.353839	0.481279
1999	114	43	44	0	1	0.0509599	-0.120696	-0.226356	0.936919	0.0795873	0.275808	0.520544
1999	114	44	45	0	1	0.0678856	-0.108572	-0.225977	0.936919	0.0795873	0.419423	0.585164
1999	114	45	46	1	1	0.043564	-0.110884	-0.234882	0.936919	0.0795873	-0.385301	0.482866
1999	114	0	1	0	1	-0.124464	-0.155707	-0.278292	0.936919	0.0795873	0.253787	0.254676
1999	114	1	2	0	1	-0.127179	-0.158142	-0.278357	0.936919	0.0795873	-0.0276993	0.242756
1999	114	2	3	0	1	-0.129061	-0.165501	-0.27868	0.936919	0.0795873	-0.48296	0.138706
1999	114	3	4	0	1	-0.144921	-0.169599	-0.258847	0.936919	0.0795873	-0.424077	0.0479995
1999	114	4	5	0	1	-0.150723	-0.159722	-0.259904	0.936919	0.0795873	-0.309664	-0.0161367
1999	114	5	6	0	1	-0.132787	-0.157721	-0.2466	0.936919	0.0795873	0.114001	0.0122752
1999	114	6	7	0	1	-0.147172	-0.160608	-0.249185	0.936919	0.0795873	0.827769	0.179875
1999	114	7	8	0	1	-0.255003	-0.16938	-0.255918	0.936919	0.0795873	0.333254	0.238308
1999	114	8	9	0	1	-0.213097	-0.168548	-0.246127	0.936919	0.0795873	0.348573	0.29337
1999	114	9	10	0	1	-0.201473	-0.17139	-0.241119	0.936919	0.0795873	0.359104	0.346036
1999	114	10	11	0	1	-0.186621	-0.17043	-0.22939	0.936919	0.0795873	0.7191	0.472664
1999	114	11	12	0	1	-0.183265	-0.247954	-0.217134	0.936919	0.0795873	0.758833	0.60374
1999	114	12	13	0	1	-0.183265	-0.247954	-0.216751	0.936919	0.0795873	0.822503	0.738547
1999	114	13	14	0	1	-0.177082	-0.238452	-0.207329	0.936919	0.0795873	-0.223016	0.656183
1999	114	14	15	0	1	-0.155344	-0.240456	-0.204337	0.936919	0.0795873	-0.517427	0.514592
1999	114	15	16	0	1	-0.14755	-0.238835	-0.201658	0.936919	0.0795873	0.0651719	0.497405
1999	114	16	17	0	1	-0.137901	-0.235388	-0.201658	0.936919	0.0795873	-0.746254	0.321715
1999	114	17	18	0	1	-0.102588	-0.217055	-0.201658	0.936919	0.0795873	0.128363	0.322926
1999	114	18	19	0	1	-0.116585	-0.183227	-0.195726	0.936919	0.0795873	0.456763	0.387514
1999	114	19	20	0	1	-0.115917	-0.180302	-0.187894	0.936919	0.0795873	0.531443	0.463972
1999	114	20	21	0	1	-0.115606	-0.179932	-0.186437	0.936919	0.0795873	0.0934163	0.450844
1999	114	21	22	0	1	-0.127754	-0.18071	-0.188256	0.936919	0.0795873	-0.831945	0.251471
1999	114	22	23	0	1	-0.135213	-0.169745	-0.190027	0.936919	0.0795873	-0.199559	0.186971
1999	114	23	24	0	1	-0.192418	-0.227424	-0.202627	0.936919	0.0795873	0.564953	0.280676
1999	114	24	25	0	1	-0.198931	-0.218383	-0.203587	0.936919	0.0795873	-0.0947197	0.243132
1999	114	25	26	0	1	-0.217905	-0.255336	-0.229868	0.936919	0.0795873	-0.0377523	0.225637
1999	114	26	27	0	1	-0.158967	-0.187597	-0.267384	0.936919	0.0795873	0.550113	0.327144
1999	114	27	28	0	1	-0.17248	-0.199705	-0.27808	0.936919	0.0795873	0.35336	0.381027
1999	114	28	29	0	1	-0.193945	-0.220709	-0.289216	0.936919	0.0795873	0.523305	0.463736
1999	114	29	30	1	1	-0.19355	-0.220483	-0.284588	0.936919	0.0795873	-0.0166888	0.434027
1999	114	0	1	0	1	-0.124464	-0.155707	-0.278292	0.936919	0.0795873	0.253787	0.254676
1999	114	1	2	0	1	-0.127179	-0.158142	-0.278357	0.936919	0.0795873	-0.0276993	0.242756
1999	114	2	3	0	1	-0.129061	-0.165501	-0.27868	0.936919	0.0795873	-0.48296	0.138706
1999	114	3	4	0	1	-0.144921	-0.169599	-0.258847	0.936919	0.0795873	-0.424077	0.0479995
1999	114	4	5	0	1	-0.150723	-0.159722	-0.259904	0.936919	0.0795873	-0.309664	-0.0161367
1999	114	5	6	0	1	-0.132787	-0.157721	-0.2466	0.936919	0.0795873	0.114001	0.0122752
1999	114	6	7	0	1	-0.147172	-0.160608	-0.249185	0.936919	0.0795873	0.827769	0.179875
1999	114	7	8	0	1	-0.255003	-0.16938	-0.255918	0.936919	0.0795873	0.333254	0.238308
1999	114	8	9	0	1	-0.213097	-0.168548	-0.246127	0.936919	0.0795873	0.348573	0.29337
1999	114	9	10	0	1	-0.201473	-0.17139	-0.241119	0.936919	0.0795873	0.359104	0.346036
1999	114	10	11	0	1	-0.186621	-0.17043	-0.22939	0.936919	0.0795873	0.7191	0.472664
1999	114	11	12	0	1	-0.183265	-0.247954	-0.217134	0.936919	0.0795873	0.758833	0.60374
1999	114	12	13	0	1	-0.183265	-0.247954	-0.216751	0.936919	0.0795873	0.822503	0.738547
1999	114	13	14	0	1	-0.177082	-0.238452	-0.207329	0.936919	0.0795873	-0.223016	0.656183
1999	114	14	15	0	1	-0.155344	-0.240456	-0.204337	0.936919	0.0795873	-0.517427	0.514592
1999	114	15	16	0	1	-0.14755	-0.238835	-0.201658	0.936919	0.0795873	0.0651719	0.497405
1999	114	16	17	0	1	-0.137901	-0.235388	-0.201658	0.936919	0.0795873	-0.746254	0.321715
1999	114	17	18	0	1	-0.102588	-0.217055	-0.201658	0.936919	0.0795873	0.128363	0.322926
1999	114	18	19	0	1	-0.116585	-0.183227	-0.195726	0.936919	0.0795873	0.456763	0.387514
1999	114	19	20	0	1	-0.115917	-0.180302	-0.187894	0.936919	0.0795873	0.531443	0.463972
1999	114	20	21	0	1	-0.115606	-0.179932	-0.186437	0.936919	0.0795873	0.0934163	0.450844
1999	114	21	22	0	1	-0.127754	-0.18071	-0.188256	0.936919	0.0795873	-0.831945	0.251471
1999	114	22	23	0	1	-0.135213	-0.169745	-0.190027	0.936919	0.0795873	-0.199559	0.186971
1999	114	23	24	0	1	-0.192418	-0.227424	-0.202627	0.936919	0.0795873	0.564953	0.280676
1999	114	24	25	0	1	-0.198931	-0.218383	-0.203587	0.936919	0.0795873	-0.0947197	0.243132
1999	114	25	26	0	1	-0.217905	-0.255336	-0.229868	0.936919	0.0795873	-0.0377523	0.225637
1999	114	26	27	0	1	-0.158967	-0.187597	-0.267384	0.936919	0.0795873	0.550113	0.327144
1999	114	27	28	0	1	-0.17248	-0.199705	-0.27808	0.936919	0.0795873	0.35336	0.381027
1999	114	28	29	0	1	-0.193945	-0.220709	-0.289216	0.936919	0.0795873	0.523305	0.463736
1999	114	29	30	0	1	-0.19355	-0.220483	-0.284588	0.936919	0.0795873	-0.0166888	0.434027
1999	114	30	31	0	1	-0.188086	-0.225534	-0.284452	0.936919	0.0795873	-0.3111	0.346004
1999	114	31	32	0	1	-0.19529	-0.232461	-0.289385	0.936919	0.0795873	-0.0425395	0.315365
1999	114	32	33	0	1	-0.190192	-0.232461	-0.284139	0.936919	0.0795873	-0.611256	0.171266
1999	114	33	34	0	1	-0.176611	-0.238431	-0.298216	0.936919	0.0795873	0.366285	0.223212
1999	114	34	35	0	1	-0.168456	-0.25213	-0.309814	0.936919	0.0795873	-0.0344013	0.18989
1999	114	35	36	0	1	-0.152746	-0.247661	-0.303627	0.936919	0.0795873	0.0484168	0.171273
1999	114	36	37	0	1	-0.171661	-0.273776	-0.329402	0.936919	0.0795873	0.214053	0.186165
1999	114	37	38	0	1	-0.169258	-0.280297	-0.330004	0.936919	0.0795873	0.329903	0.228275
1999	114	38	39	0	1	-0.162834	-0.271092	-0.313224	0.936919	0.0795873	0.2265	0.24976
1999	114	39	40	0	1	-0.170551	-0.273396	-0.312843	0.936919	0.0795873	0.431391	0.312969
1999	114	40	41	0	1	-0.172898	-0.271189	-0.314665	0.936919	0.0795873	0.299743	0.34941
1999	114	41	42	0	1	-0.156573	-0.236377	-0.309983	0.936919	0.0795873	0.504635	0.429554
1999	114	42	43	0	1	-0.118507	-0.211946	-0.296332	0.936919	0.0795873	0.353839	0.481279
1999	114	43	44	1	1	0.0509599	-0.120696	-0.226356	0.936919	0.0795873	0.275808	0.520544
1999	114	0	1	0	1	-0.124464	-0.155707	-0.278292	0.936919	0.0795873	0.253787	0.254676
1999	114	1	2	0	1	-0.127179	-0.158142	-0.278357	0.936919	0.0795873	-0.0276993	0.242756
1999	114	2	3	0	1	-0.129061	-0.165501	-0.27868	0.936919	0.0795873	-0.48296	0.138706
1999	114	3	4	0	1	-0.144921	-0.169599	-0.258847	0.936919	0.0795873	-0.424077	0.0479995
1999	114	4	5	0	1	-0.150723	-0.159722	-0.259904	0.936919	0.0795873	-0.309664	-0.0161367
1999	114	5	6	0	1	-0.132787	-0.157721	-0.2466	0.936919	0.0795873	0.114001	0.0122752
1999	114	6	7	0	1	-0.147172	-0.160608	-0.249185	0.936919	0.0795873	0.827769	0.179875
1999	114	7	8	0	1	-0.255003	-0.16938	-0.255918	0.936919	0.0795873	0.333254	0.238308
1999	114	8	9	0	1	-0.213097	-0.168548	-0.246127	0.936919	0.0795873	0.348573	0.29337
1999	114	9	10	0	1	-0.201473	-0.17139	-0.241119	0.936919	0.0795873	0.359104	0.346036
1999	114	10	11	0	1	-0.186621	-0.17043	-0.22939	0.936919	0.0795873	0.7191	0.472664
1999	114	11	12	0	1	-0.183265	-0.247954	-0.217134	0.936919	0.0795873	0.758833	0.60374
1999	114	12	13	0	1	-0.183265	-0.247954	-0.216751	0.936919	0.0795873	0.822503	0.738547
1999	114	13	14	0	1	-0.177082	-0.238452	-0.207329	0.936919	0.0795873	-0.223016	0.656183
1999	114	14	15	0	1	-0.155344	-0.240456	-0.204337	0.936919	0.0795873	-0.517427	0.514592
1999	114	15	16	0	1	-0.14755	-0.238835	-0.201658	0.936919	0.0795873	0.0651719	0.497405
1999	114	16	17	0	1	-0.137901	-0.235388	-0.201658	0.936919	0.0795873	-0.746254	0.321715
1999	114	17	18	0	1	-0.102588	-0.217055	-0.201658	0.936919	0.0795873	0.128363	0.322926
1999	114	18	19	0	1	-0.116585	-0.183227	-0.195726	0.936919	0.0795873	0.456763	0.387514
1999	114	19	20	0	1	-0.115917	-0.180302	-0.187894	0.936919	0.0795873	0.531443	0.463972
1999	114	20	21	0	1	-0.115606	-0.179932	-0.186437	0.936919	0.0795873	0.0934163	0.450844
1999	114	21	22	0	1	-0.127754	-0.18071	-0.188256	0.936919	0.0795873	-0.831945	0.251471
1999	114	22	23	0	1	-0.135213	-0.169745	-0.190027	0.936919	0.0795873	-0.199559	0.186971
1999	114	23	24	0	1	-0.192418	-0.227424	-0.202627	0.936919	0.0795873	0.564953	0.280676
1999	114	24	25	0	1	-0.198931	-0.218383	-0.203587	0.936919	0.0795873	-0.0947197	0.243132
1999	114	25	26	0	1	-0.217905	-0.255336	-0.229868	0.936919	0.0795873	-0.0377523	0.225637
1999	114	26	27	0	1	-0.158967	-0.187597	-0.267384	0.936919	0.0795873	0.550113	0.327144
1999	114	27	28	0	1	-0.17248	-0.199705	-0.27808	0.936919	0.0795873	0.35336	0.381027
1999	114	28	29	0	1	-0.193945	-0.220709	-0.289216	0.936919	0.0795873	0.523305	0.463736
1999	114	29	30	0	1	-0.19355	-0.220483	-0.284588	0.936919	0.0795873	-0.0166888	0.434027
1999	114	30	31	0	1	-0.188086	-0.225534	-0.284452	0.936919	0.0795873	-0.3111	0.346004
1999	114	31	32	0	1	-0.19529	-0.232461	-0.289385	0.936919	0.0795873	-0.0425395	0.315365
1999	114	32	33	0	1	-0.190192	-0.232461	-0.284139	0.936919	0.0795873	-0.611256	0.171266
1999	114	33	34	0	1	-0.176611	-0.238431	-0.298216	0.936919	0.0795873	0.366285	0.223212
1999	114	34	35	0	1	-0.168456	-0.25213	-0.309814	0.936919	0.0795873	-0.0344013	0.18989
1999	114	35	36	0	1	-0.152746	-0.247661	-0.303627	0.936919	0.0795873	0.0484168	0.171273
1999	114	36	37	0	1	-0.171661	-0.273776	-0.329402	0.936919	0.0795873	0.214053	0.186165
1999	114	37	38	0	1	-0.169258	-0.280297	-0.330004	0.936919	0.0795873	0.329903	0.228275
1999	114	38	39	0	1	-0.162834	-0.271092	-0.313224	0.936919	0.0795873	0.2265	0.24976
1999	114	39	40	0	1	-0.170551	-0.273396	-0.312843	0.936919	0.0795873	0.431391	0.312969
1999	114	40	41	0	1	-0.172898	-0.271189	-0.314665	0.936919	0.0795873	0.299743	0.34941
1999	114	41	42	0	1	-0.156573	-0.236377	-0.309983	0.936919	0.0795873	0.504635	0.429554
1999	114	42	43	0	1	-0.118507	-0.211946	-0.296332	0.936919	0.0795873	0.353839	0.481279
1999	114	43	44	0	1	0.0509599	-0.120696	-0.226356	0.936919	0.0795873	0.275808	0.520544
1999	114	44	45	0	1	0.0678856	-0.108572	-0.225977	0.936919	0.0795873	0.419423	0.585164
1999	114	45	46	0	1	0.043564	-0.110884	-0.234882	0.936919	0.0795873	-0.385301	0.482866
1999	114	46	47	0	1	0.00475236	-0.123798	-0.248202	0.936919	0.0795873	-0.268973	0.406794
1999	114	47	48	0	1	0.00388997	-0.126141	-0.250791	0.936919	0.0795873	0.678409	0.516714
1999	114	48	49	0	1	0.113447	-0.136738	-0.260301	0.936919	0.0795873	0.686068	0.624502
1999	114	49	50	0	1	0.0501923	-0.124578	-0.270935	0.936919	0.0795873	0.529528	0.699506
1999	114	50	51	0	1	-0.219475	-0.115862	-0.277147	0.936919	0.0795873	0.743036	0.817156
1999	114	51	52	1	1	-0.250524	-0.133994	-0.298081	0.936919	0.0795873	0.998192	0.981429
1999	114	0	1	0	1	-0.124464	-0.155707	-0.278292	0.936919	0.0795873	0.253787	0.254676
1999	114	1	2	0	1	-0.127179	-0.158142	-0.278357	0.936919	0.0795873	-0.0276993	0.242756
1999	114	2	3	0	1	-0.129061	-0.165501	-0.27868	0.936919	0.0795873	-0.48296	0.138706
1999	114	3	4	0	1	-0.144921	-0.169599	-0.258847	0.936919	0.0795873	-0.424077	0.0479995
1999	114	4	5	0	1	-0.150723	-0.159722	-0.259904	0.936919	0.0795873	-0.309664	-0.0161367
1999	114	5	6	0	1	-0.132787	-0.157721	-0.2466	0.936919	0.0795873	0.114001	0.0122752
1999	114	6	7	0	1	-0.147172	-0.160608	-0.249185	0.936919	0.0795873	0.827769	0.179875
1999	114	7	8	0	1	-0.255003	-0.16938	-0.255918	0.936919	0.0795873	0.333254	0.238308
1999	114	8	9	0	1	-0.213097	-0.168548	-0.246127	0.936919	0.0795873	0.348573	0.29337
1999	114	9	10	0	1	-0.201473	-0.17139	-0.241119	0.936919	0.0795873	0.359104	0.346036
1999	114	10	11	0	1	-0.186621	-0.17043	-0.22939	0.936919	0.0795873	0.7191	0.472664
1999	114	11	12	0	1	-0.183265	-0.247954	-0.217134	0.936919	0.0795873	0.758833	0.60374
1999	114	12	13	0	1	-0.183265	-0.247954	-0.216751	0.936919	0.0795873	0.822503	0.738547
1999	114	13	14	0	1	-0.177082	-0.238452	-0.207329	0.936919	0.0795873	-0.223016	0.656183
1999	114	14	15	0	1	-0.155344	-0.240456	-0.204337	0.936919	0.0795873	-0.517427	0.514592
1999	114	15	16	0	1	-0.14755	-0.238835	-0.201658	0.936919	0.0795873	0.0651719	0.497405
1999	114	16	17	0	1	-0.137901	-0.235388	-0.201658	0.936919	0.0795873	-0.746254	0.321715
1999	114	17	18	0	1	-0.102588	-0.217055	-0.201658	0.936919	0.0795873	0.128363	0.322926
1999	114	18	19	0	1	-0.116585	-0.183227	-0.195726	0.936919	0.0795873	0.456763	0.387514
1999	114	19	20	0	1	-0.115917	-0.180302	-0.187894	0.936919	0.0795873	0.531443	0.463972
1999	114	20	21	0	1	-0.115606	-0.179932	-0.186437	0.936919	0.0795873	0.0934163	0.450844
1999	114	21	22	0	1	-0.127754	-0.18071	-0.188256	0.936919	0.0795873	-0.831945	0.251471
1999	114	22	23	0	1	-0.135213	-0.169745	-0.190027	0.936919	0.0795873	-0.199559	0.186971
1999	114	23	24	0	1	-0.192418	-0.227424	-0.202627	0.936919	0.0795873	0.564953	0.280676
1999	114	24	25	0	1	-0.198931	-0.218383	-0.203587	0.936919	0.0795873	-0.0947197	0.243132
1999	114	25	26	0	1	-0.217905	-0.255336	-0.229868	0.936919	0.0795873	-0.0377523	0.225637
1999	114	26	27	0	1	-0.158967	-0.187597	-0.267384	0.936919	0.0795873	0.550113	0.327144
1999	114	27	28	0	1	-0.17248	-0.199705	-0.27808	0.936919	0.0795873	0.35336	0.381027
1999	114	28	29	0	1	-0.193945	-0.220709	-0.289216	0.936919	0.0795873	0.523305	0.463736
1999	114	29	30	0	1	-0.19355	-0.220483	-0.284588	0.936919	0.0795873	-0.0166888	0.434027
1999	114	30	31	0	1	-0.188086	-0.225534	-0.284452	0.936919	0.0795873	-0.3111	0.346004
1999	114	31	32	1	1	-0.19529	-0.232461	-0.289385	0.936919	0.0795873	-0.0425395	0.315365
1999	114	0	1	0	1	-0.124464	-0.155707	-0.278292	0.936919	0.0795873	0.253787	0.254676
1999	114	1	2	0	1	-0.127179	-0.158142	-0.278357	0.936919	0.0795873	-0.0276993	0.242756
1999	114	2	3	0	1	-0.129061	-0.165501	-0.27868	0.936919	0.0795873	-0.48296	0.138706
1999	114	3	4	0	1	-0.144921	-0.169599	-0.258847	0.936919	0.0795873	-0.424077	0.0479995
1999	114	4	5	0	1	-0.150723	-0.159722	-0.259904	0.936919	0.0795873	-0.309664	-0.0161367
1999	114	5	6	0	1	-0.132787	-0.157721	-0.2466	0.936919	0.0795873	0.114001	0.0122752
1999	114	6	7	0	1	-0.147172	-0.160608	-0.249185	0.936919	0.0795873	0.827769	0.179875
1999	114	7	8	0	1	-0.255003	-0.16938	-0.255918	0.936919	0.0795873	0.333254	0.238308
1999	114	8	9	0	1	-0.213097	-0.168548	-0.246127	0.936919	0.0795873	0.348573	0.29337
1999	114	9	10	0	1	-0.201473	-0.17139	-0.241119	0.936919	0.0795873	0.359104	0.346036
1999	114	10	11	0	1	-0.186621	-0.17043	-0.22939	0.936919	0.0795873	0.7191	0.472664
1999	114	11	12	0	1	-0.183265	-0.247954	-0.217134	0.936919	0.0795873	0.758833	0.60374
1999	114	12	13	0	1	-0.183265	-0.247954	-0.216751	0.936919	0.0795873	0.822503	0.738547
1999	114	13	14	0	1	-0.177082	-0.238452	-0.207329	0.936919	0.0795873	-0.223016	0.656183
1999	114	14	15	0	1	-0.155344	-0.240456	-0.204337	0.936919	0.0795873	-0.517427	0.514592
1999	114	15	16	0	1	-0.14755	-0.238835	-0.201658	0.936919	0.0795873	0.0651719	0.497405
1999	114	16	17	0	1	-0.137901	-0.235388	-0.201658	0.936919	0.0795873	-0.746254	0.321715
1999	114	17	18	0	1	-0.102588	-0.217055	-0.201658	0.936919	0.0795873	0.128363	0.322926
1999	114	18	19	0	1	-0.116585	-0.183227	-0.195726	0.936919	0.0795873	0.456763	0.387514
1999	114	19	20	0	1	-0.115917	-0.180302	-0.187894	0.936919	0.0795873	0.531443	0.463972
1999	114	20	21	0	1	-0.115606	-0.179932	-0.186437	0.936919	0.0795873	0.0934163	0.450844
1999	114	21	22	0	1	-0.127754	-0.18071	-0.188256	0.936919	0.0795873	-0.831945	0.251471
1999	114	22	23	0	1	-0.135213	-0.169745	-0.190027	0.936919	0.0795873	-0.199559	0.186971
1999	114	23	24	0	1	-0.192418	-0.227424	-0.202627	0.936919	0.0795873	0.564953	0.280676
1999	114	24	25	0	1	-0.198931	-0.218383	-0.203587	0.936919	0.0795873	-0.0947197	0.243132
1999	114	25	26	0	1	-0.217905	-0.255336	-0.229868	0.936919	0.0795873	-0.0377523	0.225637
1999	114	26	27	0	1	-0.158967	-0.187597	-0.267384	0.936919	0.0795873	0.550113	0.327144
1999	114	27	28	0	1	-0.17248	-0.199705	-0.27808	0.936919	0.0795873	0.35336	0.381027
1999	114	28	29	0	1	-0.193945	-0.220709	-0.289216	0.936919	0.0795873	0.523305	0.463736
1999	114	29	30	0	1	-0.19355	-0.220483	-0.284588	0.936919	0.0795873	-0.0166888	0.434027
1999	114	30	31	0	1	-0.188086	-0.225534	-0.284452	0.936919	0.0795873	-0.3111	0.346004
1999	114	31	32	0	1	-0.19529	-0.232461	-0.289385	0.936919	0.0795873	-0.0425395	0.315365
1999	114	32	33	0	1	-0.190192	-0.232461	-0.284139	0.936919	0.0795873	-0.611256	0.171266
1999	114	33	34	0	1	-0.176611	-0.238431	-0.298216	0.936919	0.0795873	0.366285	0.223212
1999	114	34	35	0	1	-0.168456	-0.25213	-0.309814	0.936919	0.0795873	-0.0344013	0.18989
1999	114	35	36	0	1	-0.152746	-0.247661	-0.303627	0.936919	0.0795873	0.0484168	0.171273
1999	114	36	37	0	1	-0.171661	-0.273776	-0.329402	0.936919	0.0795873	0.214053	0.186165
1999	114	37	38	0	1	-0.169258	-0.280297	-0.330004	0.936919	0.0795873	0.329903	0.228275
1999	114	38	39	0	1	-0.162834	-0.271092	-0.313224	0.936919	0.0795873	0.2265	0.24976
1999	114	39	40	0	1	-0.170551	-0.273396	-0.312843	0.936919	0.0795873	0.431391	0.312969
1999	114	40	41	0	1	-0.172898	-0.271189	-0.314665	0.936919	0.0795873	0.299743	0.34941
1999	114	41	42	0	1	-0.156573	-0.236377	-0.309983	0.936919	0.0795873	0.504635	0.429554
1999	114	42	43	0	1	-0.118507	-0.211946	-0.296332	0.936919	0.0795873	0.353839	0.481279
1999	114	43	44	0	1	0.0509599	-0.120696	-0.226356	0.936919	0.0795873	0.275808	0.520544
1999	114	44	45	0	1	0.0678856	-0.108572	-0.225977	0.936919	0.0795873	0.419423	0.585164
1999	114	45	46	1	1	0.043564	-0.110884	-0.234882	0.936919	0.0795873	-0.385301	0.482866
1999	114	0	1	0	1	-0.124464	-0.155707	-0.278292	0.936919	0.0795873	0.253787	0.254676
1999	114	1	2	0	1	-0.127179	-0.158142	-0.278357	0.936919	0.0795873	-0.0276993	0.242756
1999	114	2	3	0	1	-0.129061	-0.165501	-0.27868	0.936919	0.0795873	-0.48296	0.138706
1999	114	3	4	0	1	-0.144921	-0.169599	-0.258847	0.936919	0.0795873	-0.424077	0.0479995
1999	114	4	5	0	1	-0.150723	-0.159722	-0.259904	0.936919	0.0795873	-0.309664	-0.0161367
1999	114	5	6	0	1	-0.132787	-0.157721	-0.2466	0.936919	0.0795873	0.114001	0.0122752
1999	114	6	7	0	1	-0.147172	-0.160608	-0.249185	0.936919	0.0795873	0.827769	0.179875
1999	114	7	8	0	1	-0.255003	-0.16938	-0.255918	0.936919	0.0795873	0.333254	0.238308
1999	114	8	9	0	1	-0.213097	-0.168548	-0.246127	0.936919	0.0795873	0.348573	0.29337
1999	114	9	10	0	1	-0.201473	-0.17139	-0.241119	0.936919	0.0795873	0.359104	0.346036
1999	114	10	11	0	1	-0.186621	-0.17043	-0.22939	0.936919	0.0795873	0.7191	0.472664
1999	114	11	12	0	1	-0.183265	-0.247954	-0.217134	0.936919	0.0795873	0.758833	0.60374
1999	114	12	13	0	1	-0.183265	-0.247954	-0.216751	0.936919	0.0795873	0.822503	0.738547
1999	114	13	14	0	1	-0.177082	-0.238452	-0.207329	0.936919	0.0795873	-0.223016	0.656183
1999	114	14	15	0	1	-0.155344	-0.240456	-0.204337	0.936919	0.0795873	-0.517427	0.514592
1999	114	15	16	0	1	-0.14755	-0.238835	-0.201658	0.936919	0.0795873	0.0651719	0.497405
1999	114	16	17	0	1	-0.137901	-0.235388	-0.201658	0.936919	0.0795873	-0.746254	0.321715
1999	114	17	18	0	1	-0.102588	-0.217055	-0.201658	0.936919	0.0795873	0.128363	0.322926
1999	114	18	19	0	1	-0.116585	-0.183227	-0.195726	0.936919	0.0795873	0.456763	0.387514
1999	114	19	20	0	1	-0.115917	-0.180302	-0.187894	0.936919	0.0795873	0.531443	0.463972
1999	114	20	21	0	1	-0.115606	-0.179932	-0.186437	0.936919	0.0795873	0.0934163	0.450844
1999	114	21	22	0	1	-0.127754	-0.18071	-0.188256	0.936919	0.0795873	-0.831945	0.251471
1999	114	22	23	0	1	-0.135213	-0.169745	-0.190027	0.936919	0.0795873	-0.199559	0.186971
1999	114	23	24	0	1	-0.192418	-0.227424	-0.202627	0.936919	0.0795873	0.564953	0.280676
1999	114	24	25	0	1	-0.198931	-0.218383	-0.203587	0.936919	0.0795873	-0.0947197	0.243132
1999	114	25	26	0	1	-0.217905	-0.255336	-0.229868	0.936919	0.0795873	-0.0377523	0.225637
1999	114	26	27	0	1	-0.158967	-0.187597	-0.267384	0.936919	0.0795873	0.550113	0.327144
1999	114	27	28	0	1	-0.17248	-0.199705	-0.27808	0.936919	0.0795873	0.35336	0.381027
1999	114	28	29	0	1	-0.193945	-0.220709	-0.289216	0.936919	0.0795873	0.523305	0.463736
1999	114	29	30	0	1	-0.19355	-0.220483	-0.284588	0.936919	0.0795873	-0.0166888	0.434027
1999	114	30	31	0	1	-0.188086	-0.225534	-0.284452	0.936919	0.0795873	-0.3111	0.346004
1999	114	31	32	0	1	-0.19529	-0.232461	-0.289385	0.936919	0.0795873	-0.0425395	0.315365
1999	114	32	33	0	1	-0.190192	-0.232461	-0.284139	0.936919	0.0795873	-0.611256	0.171266
1999	114	33	34	0	1	-0.176611	-0.238431	-0.298216	0.936919	0.0795873	0.366285	0.223212
1999	114	34	35	0	1	-0.168456	-0.25213	-0.309814	0.936919	0.0795873	-0.0344013	0.18989
1999	114	35	36	0	1	-0.152746	-0.247661	-0.303627	0.936919	0.0795873	0.0484168	0.171273
1999	114	36	37	0	1	-0.171661	-0.273776	-0.329402	0.936919	0.0795873	0.214053	0.186165
1999	114	37	38	0	1	-0.169258	-0.280297	-0.330004	0.936919	0.0795873	0.329903	0.228275
1999	114	38	39	0	1	-0.162834	-0.271092	-0.313224	0.936919	0.0795873	0.2265	0.24976
1999	114	39	40	0	1	-0.170551	-0.273396	-0.312843	0.936919	0.0795873	0.431391	0.312969
1999	114	40	41	0	1	-0.172898	-0.271189	-0.314665	0.936919	0.0795873	0.299743	0.34941
1999	114	41	42	0	1	-0.156573	-0.236377	-0.309983	0.936919	0.0795873	0.504635	0.429554
1999	114	42	43	1	1	-0.118507	-0.211946	-0.296332	0.936919	0.0795873	0.353839	0.481279
1999	114	0	1	0	1	-0.124464	-0.155707	-0.278292	0.936919	0.0795873	0.253787	0.254676
1999	114	1	2	0	1	-0.127179	-0.158142	-0.278357	0.936919	0.0795873	-0.0276993	0.242756
1999	114	2	3	0	1	-0.129061	-0.165501	-0.27868	0.936919	0.0795873	-0.48296	0.138706
1999	114	3	4	0	1	-0.144921	-0.169599	-0.258847	0.936919	0.0795873	-0.424077	0.0479995
1999	114	4	5	0	1	-0.150723	-0.159722	-0.259904	0.936919	0.0795873	-0.309664	-0.0161367
1999	114	5	6	0	1	-0.132787	-0.157721	-0.2466	0.936919	0.0795873	0.114001	0.0122752
1999	114	6	7	0	1	-0.147172	-0.160608	-0.249185	0.936919	0.0795873	0.827769	0.179875
1999	114	7	8	0	1	-0.255003	-0.16938	-0.255918	0.936919	0.0795873	0.333254	0.238308
1999	114	8	9	0	1	-0.213097	-0.168548	-0.246127	0.936919	0.0795873	0.348573	0.29337
1999	114	9	10	0	1	-0.201473	-0.17139	-0.241119	0.936919	0.0795873	0.359104	0.346036
1999	114	10	11	0	1	-0.186621	-0.17043	-0.22939	0.936919	0.0795873	0.7191	0.472664
1999	114	11	12	0	1	-0.183265	-0.247954	-0.217134	0.936919	0.0795873	0.758833	0.60374
1999	114	12	13	0	1	-0.183265	-0.247954	-0.216751	0.936919	0.0795873	0.822503	0.738547
1999	114	13	14	0	1	-0.177082	-0.238452	-0.207329	0.936919	0.0795873	-0.223016	0.656183
1999	114	14	15	0	1	-0.155344	-0.240456	-0.204337	0.936919	0.0795873	-0.517427	0.514592
1999	114	15	16	0	1	-0.14755	-0.238835	-0.201658	0.936919	0.0795873	0.0651719	0.497405
1999	114	16	17	0	1	-0.137901	-0.235388	-0.201658	0.936919	0.0795873	-0.746254	0.321715
1999	114	17	18	0	1	-0.102588	-0.217055	-0.201658	0.936919	0.0795873	0.128363	0.322926
1999	114	18	19	0	1	-0.116585	-0.183227	-0.195726	0.936919	0.0795873	0.456763	0.387514
1999	114	19	20	0	1	-0.115917	-0.180302	-0.187894	0.936919	0.0795873	0.531443	0.463972
1999	114	20	21	0	1	-0.115606	-0.179932	-0.186437	0.936919	0.0795873	0.0934163	0.450844
1999	114	21	22	0	1	-0.127754	-0.18071	-0.188256	0.936919	0.0795873	-0.831945	0.251471
1999	114	22	23	0	1	-0.135213	-0.169745	-0.190027	0.936919	0.0795873	-0.199559	0.186971
1999	114	23	24	0	1	-0.192418	-0.227424	-0.202627	0.936919	0.0795873	0.564953	0.280676
1999	114	24	25	0	1	-0.198931	-0.218383	-0.203587	0.936919	0.0795873	-0.0947197	0.243132
1999	114	25	26	0	1	-0.217905	-0.255336	-0.229868	0.936919	0.0795873	-0.0377523	0.225637
1999	114	26	27	0	1	-0.158967	-0.187597	-0.267384	0.936919	0.0795873	0.550113	0.327144
1999	114	27	28	0	1	-0.17248	-0.199705	-0.27808	0.936919	0.0795873	0.35336	0.381027
1999	114	28	29	0	1	-0.193945	-0.220709	-0.289216	0.936919	0.0795873	0.523305	0.463736
1999	114	29	30	0	1	-0.19355	-0.220483	-0.284588	0.936919	0.0795873	-0.0166888	0.434027
1999	114	30	31	0	1	-0.188086	-0.225534	-0.284452	0.936919	0.0795873	-0.3111	0.346004
1999	114	31	32	0	1	-0.19529	-0.232461	-0.289385	0.936919	0.0795873	-0.0425395	0.315365
1999	114	32	33	0	1	-0.190192	-0.232461	-0.284139	0.936919	0.0795873	-0.611256	0.171266
1999	114	33	34	0	1	-0.176611	-0.238431	-0.298216	0.936919	0.0795873	0.366285	0.223212
1999	114	34	35	0	1	-0.168456	-0.25213	-0.309814	0.936919	0.0795873	-0.0344013	0.18989
1999	114	35	36	0	1	-0.152746	-0.247661	-0.303627	0.936919	0.0795873	0.0484168	0.171273
1999	114	36	37	0	1	-0.171661	-0.273776	-0.329402	0.936919	0.0795873	0.214053	0.186165
1999	114	37	38	0	1	-0.169258	-0.280297	-0.330004	0.936919	0.0795873	0.329903	0.228275
1999	114	38	39	0	1	-0.162834	-0.271092	-0.313224	0.936919	0.0795873	0.2265	0.24976
1999	114	39	40	0	1	-0.170551	-0.273396	-0.312843	0.936919	0.0795873	0.431391	0.312969
1999	114	40	41	0	1	-0.172898	-0.271189	-0.314665	0.936919	0.0795873	0.299743	0.34941
1999	114	41	42	1	1	-0.156573	-0.236377	-0.309983	0.936919	0.0795873	0.504635	0.429554
1999	114	0	1	0	1	-0.124464	-0.155707	-0.278292	0.936919	0.0795873	0.253787	0.254676
1999	114	1	2	0	1	-0.127179	-0.158142	-0.278357	0.936919	0.0795873	-0.0276993	0.242756
1999	114	2	3	0	1	-0.129061	-0.165501	-0.27868	0.936919	0.0795873	-0.48296	0.138706
1999	114	3	4	0	1	-0.144921	-0.169599	-0.258847	0.936919	0.0795873	-0.424077	0.0479995
1999	114	4	5	0	1	-0.150723	-0.159722	-0.259904	0.936919	0.0795873	-0.309664	-0.0161367
1999	114	5	6	0	1	-0.132787	-0.157721	-0.2466	0.936919	0.0795873	0.114001	0.0122752
1999	114	6	7	0	1	-0.147172	-0.160608	-0.249185	0.936919	0.0795873	0.827769	0.179875
1999	114	7	8	0	1	-0.255003	-0.16938	-0.255918	0.936919	0.0795873	0.333254	0.238308
1999	114	8	9	0	1	-0.213097	-0.168548	-0.246127	0.936919	0.0795873	0.348573	0.29337
1999	114	9	10	0	1	-0.201473	-0.17139	-0.241119	0.936919	0.0795873	0.359104	0.346036
1999	114	10	11	0	1	-0.186621	-0.17043	-0.22939	0.936919	0.0795873	0.7191	0.472664
1999	114	11	12	0	1	-0.183265	-0.247954	-0.217134	0.936919	0.0795873	0.758833	0.60374
1999	114	12	13	0	1	-0.183265	-0.247954	-0.216751	0.936919	0.0795873	0.822503	0.738547
1999	114	13	14	0	1	-0.177082	-0.238452	-0.207329	0.936919	0.0795873	-0.223016	0.656183
1999	114	14	15	0	1	-0.155344	-0.240456	-0.204337	0.936919	0.0795873	-0.517427	0.514592
1999	114	15	16	0	1	-0.14755	-0.238835	-0.201658	0.936919	0.0795873	0.0651719	0.497405
1999	114	16	17	0	1	-0.137901	-0.235388	-0.201658	0.936919	0.0795873	-0.746254	0.321715
1999	114	17	18	0	1	-0.102588	-0.217055	-0.201658	0.936919	0.0795873	0.128363	0.322926
1999	114	18	19	0	1	-0.116585	-0.183227	-0.195726	0.936919	0.0795873	0.456763	0.387514
1999	114	19	20	0	1	-0.115917	-0.180302	-0.187894	0.936919	0.0795873	0.531443	0.463972
1999	114	20	21	0	1	-0.115606	-0.179932	-0.186437	0.936919	0.0795873	0.0934163	0.450844
1999	114	21	22	0	1	-0.127754	-0.18071	-0.188256	0.936919	0.0795873	-0.831945	0.251471
1999	114	22	23	0	1	-0.135213	-0.169745	-0.190027	0.936919	0.0795873	-0.199559	0.186971
1999	114	23	24	0	1	-0.192418	-0.227424	-0.202627	0.936919	0.0795873	0.564953	0.280676
1999	114	24	25	0	1	-0.198931	-0.218383	-0.203587	0.936919	0.0795873	-0.0947197	0.243132
1999	114	25	26	0	1	-0.217905	-0.255336	-0.229868	0.936919	0.0795873	-0.0377523	0.225637
1999	114	26	27	0	1	-0.158967	-0.187597	-0.267384	0.936919	0.0795873	0.550113	0.327144
1999	114	27	28	0	1	-0.17248	-0.199705	-0.27808	0.936919	0.0795873	0.35336	0.381027
1999	114	28	29	0	1	-0.193945	-0.220709	-0.289216	0.936919	0.0795873	0.523305	0.463736
1999	114	29	30	0	1	-0.19355	-0.220483	-0.284588	0.936919	0.0795873	-0.0166888	0.434027
1999	114	30	31	0	1	-0.188086	-0.225534	-0.284452	0.936919	0.0795873	-0.3111	0.346004
1999	114	31	32	0	1	-0.19529	-0.232461	-0.289385	0.936919	0.0795873	-0.0425395	0.315365
1999	114	32	33	0	1	-0.190192	-0.232461	-0.284139	0.936919	0.0795873	-0.611256	0.171266
1999	114	33	34	0	1	-0.176611	-0.238431	-0.298216	0.936919	0.0795873	0.366285	0.223212
1999	114	34	35	0	1	-0.168456	-0.25213	-0.309814	0.936919	0.0795873	-0.0344013	0.18989
1999	114	35	36	0	1	-0.152746	-0.247661	-0.303627	0.936919	0.0795873	0.0484168	0.171273
1999	114	36	37	0	1	-0.171661	-0.273776	-0.329402	0.936919	0.0795873	0.214053	0.186165
1999	114	37	38	0	1	-0.169258	-0.280297	-0.330004	0.936919	0.0795873	0.329903	0.228275
1999	114	38	39	0	1	-0.162834	-0.271092	-0.313224	0.936919	0.0795873	0.2265	0.24976
1999	114	39	40	0	1	-0.170551	-0.273396	-0.312843	0.936919	0.0795873	0.431391	0.312969
1999	114	40	41	0	1	-0.172898	-0.271189	-0.314665	0.936919	0.0795873	0.299743	0.34941
1999	114	41	42	1	1	-0.156573	-0.236377	-0.309983	0.936919	0.0795873	0.504635	0.429554
1999	114	0	1	0	1	-0.124464	-0.155707	-0.278292	0.936919	0.0795873	0.253787	0.254676
1999	114	1	2	0	1	-0.127179	-0.158142	-0.278357	0.936919	0.0795873	-0.0276993	0.242756
1999	114	2	3	0	1	-0.129061	-0.165501	-0.27868	0.936919	0.0795873	-0.48296	0.138706
1999	114	3	4	0	1	-0.144921	-0.169599	-0.258847	0.936919	0.0795873	-0.424077	0.0479995
1999	114	4	5	0	1	-0.150723	-0.159722	-0.259904	0.936919	0.0795873	-0.309664	-0.0161367
1999	114	5	6	0	1	-0.132787	-0.157721	-0.2466	0.936919	0.0795873	0.114001	0.0122752
1999	114	6	7	0	1	-0.147172	-0.160608	-0.249185	0.936919	0.0795873	0.827769	0.179875
1999	114	7	8	0	1	-0.255003	-0.16938	-0.255918	0.936919	0.0795873	0.333254	0.238308
1999	114	8	9	0	1	-0.213097	-0.168548	-0.246127	0.936919	0.0795873	0.348573	0.29337
1999	114	9	10	0	1	-0.201473	-0.17139	-0.241119	0.936919	0.0795873	0.359104	0.346036
1999	114	10	11	0	1	-0.186621	-0.17043	-0.22939	0.936919	0.0795873	0.7191	0.472664
1999	114	11	12	0	1	-0.183265	-0.247954	-0.217134	0.936919	0.0795873	0.758833	0.60374
1999	114	12	13	0	1	-0.183265	-0.247954	-0.216751	0.936919	0.0795873	0.822503	0.738547
1999	114	13	14	0	1	-0.177082	-0.238452	-0.207329	0.936919	0.0795873	-0.223016	0.656183
1999	114	14	15	0	1	-0.155344	-0.240456	-0.204337	0.936919	0.0795873	-0.517427	0.514592
1999	114	15	16	0	1	-0.14755	-0.238835	-0.201658	0.936919	0.0795873	0.0651719	0.497405
1999	114	16	17	0	1	-0.137901	-0.235388	-0.201658	0.936919	0.0795873	-0.746254	0.321715
1999	114	17	18	0	1	-0.102588	-0.217055	-0.201658	0.936919	0.0795873	0.128363	0.322926
1999	114	18	19	0	1	-0.116585	-0.183227	-0.195726	0.936919	0.0795873	0.456763	0.387514
1999	114	19	20	0	1	-0.115917	-0.180302	-0.187894	0.936919	0.0795873	0.531443	0.463972
1999	114	20	21	0	1	-0.115606	-0.179932	-0.186437	0.936919	0.0795873	0.0934163	0.450844
1999	114	21	22	0	1	-0.127754	-0.18071	-0.188256	0.936919	0.0795873	-0.831945	0.251471
1999	114	22	23	0	1	-0.135213	-0.169745	-0.190027	0.936919	0.0795873	-0.199559	0.186971
1999	114	23	24	0	1	-0.192418	-0.227424	-0.202627	0.936919	0.0795873	0.564953	0.280676
1999	114	24	25	0	1	-0.198931	-0.218383	-0.203587	0.936919	0.0795873	-0.0947197	0.243132
1999	114	25	26	0	1	-0.217905	-0.255336	-0.229868	0.936919	0.0795873	-0.0377523	0.225637
1999	114	26	27	0	1	-0.158967	-0.187597	-0.267384	0.936919	0.0795873	0.550113	0.327144
1999	114	27	28	0	1	-0.17248	-0.199705	-0.27808	0.936919	0.0795873	0.35336	0.381027
1999	114	28	29	0	1	-0.193945	-0.220709	-0.289216	0.936919	0.0795873	0.523305	0.463736
1999	114	29	30	0	1	-0.19355	-0.220483	-0.284588	0.936919	0.0795873	-0.0166888	0.434027
1999	114	30	31	0	1	-0.188086	-0.225534	-0.284452	0.936919	0.0795873	-0.3111	0.346004
1999	114	31	32	0	1	-0.19529	-0.232461	-0.289385	0.936919	0.0795873	-0.0425395	0.315365
1999	114	32	33	0	1	-0.190192	-0.232461	-0.284139	0.936919	0.0795873	-0.611256	0.171266
1999	114	33	34	0	1	-0.176611	-0.238431	-0.298216	0.936919	0.0795873	0.366285	0.223212
1999	114	34	35	0	1	-0.168456	-0.25213	-0.309814	0.936919	0.0795873	-0.0344013	0.18989
1999	114	35	36	0	1	-0.152746	-0.247661	-0.303627	0.936919	0.0795873	0.0484168	0.171273
1999	114	36	37	0	1	-0.171661	-0.273776	-0.329402	0.936919	0.0795873	0.214053	0.186165
1999	114	37	38	0	1	-0.169258	-0.280297	-0.330004	0.936919	0.0795873	0.329903	0.228275
1999	114	38	39	0	1	-0.162834	-0.271092	-0.313224	0.936919	0.0795873	0.2265	0.24976
1999	114	39	40	0	1	-0.170551	-0.273396	-0.312843	0.936919	0.0795873	0.431391	0.312969
1999	114	40	41	0	1	-0.172898	-0.271189	-0.314665	0.936919	0.0795873	0.299743	0.34941
1999	114	41	42	0	1	-0.156573	-0.236377	-0.309983	0.936919	0.0795873	0.504635	0.429554
1999	114	42	43	0	1	-0.118507	-0.211946	-0.296332	0.936919	0.0795873	0.353839	0.481279
1999	114	43	44	1	1	0.0509599	-0.120696	-0.226356	0.936919	0.0795873	0.275808	0.520544
1999	114	0	1	0	1	-0.124464	-0.155707	-0.278292	0.936919	0.0795873	0.253787	0.254676
1999	114	1	2	0	1	-0.127179	-0.158142	-0.278357	0.936919	0.0795873	-0.0276993	0.242756
1999	114	2	3	0	1	-0.129061	-0.165501	-0.27868	0.936919	0.0795873	-0.48296	0.138706
1999	114	3	4	0	1	-0.144921	-0.169599	-0.258847	0.936919	0.0795873	-0.424077	0.0479995
1999	114	4	5	0	1	-0.150723	-0.159722	-0.259904	0.936919	0.0795873	-0.309664	-0.0161367
1999	114	5	6	0	1	-0.132787	-0.157721	-0.2466	0.936919	0.0795873	0.114001	0.0122752
1999	114	6	7	0	1	-0.147172	-0.160608	-0.249185	0.936919	0.0795873	0.827769	0.179875
1999	114	7	8	0	1	-0.255003	-0.16938	-0.255918	0.936919	0.0795873	0.333254	0.238308
1999	114	8	9	0	1	-0.213097	-0.168548	-0.246127	0.936919	0.0795873	0.348573	0.29337
1999	114	9	10	0	1	-0.201473	-0.17139	-0.241119	0.936919	0.0795873	0.359104	0.346036
1999	114	10	11	0	1	-0.186621	-0.17043	-0.22939	0.936919	0.0795873	0.7191	0.472664
1999	114	11	12	0	1	-0.183265	-0.247954	-0.217134	0.936919	0.0795873	0.758833	0.60374
1999	114	12	13	0	1	-0.183265	-0.247954	-0.216751	0.936919	0.0795873	0.822503	0.738547
1999	114	13	14	0	1	-0.177082	-0.238452	-0.207329	0.936919	0.0795873	-0.223016	0.656183
1999	114	14	15	0	1	-0.155344	-0.240456	-0.204337	0.936919	0.0795873	-0.517427	0.514592
1999	114	15	16	0	1	-0.14755	-0.238835	-0.201658	0.936919	0.0795873	0.0651719	0.497405
1999	114	16	17	0	1	-0.137901	-0.235388	-0.201658	0.936919	0.0795873	-0.746254	0.321715
1999	114	17	18	0	1	-0.102588	-0.217055	-0.201658	0.936919	0.0795873	0.128363	0.322926
1999	114	18	19	0	1	-0.116585	-0.183227	-0.195726	0.936919	0.0795873	0.456763	0.387514
1999	114	19	20	0	1	-0.115917	-0.180302	-0.187894	0.936919	0.0795873	0.531443	0.463972
1999	114	20	21	0	1	-0.115606	-0.179932	-0.186437	0.936919	0.0795873	0.0934163	0.450844
1999	114	21	22	0	1	-0.127754	-0.18071	-0.188256	0.936919	0.0795873	-0.831945	0.251471
1999	114	22	23	0	1	-0.135213	-0.169745	-0.190027	0.936919	0.0795873	-0.199559	0.186971
1999	114	23	24	0	1	-0.192418	-0.227424	-0.202627	0.936919	0.0795873	0.564953	0.280676
1999	114	24	25	0	1	-0.198931	-0.218383	-0.203587	0.936919	0.0795873	-0.0947197	0.243132
1999	114	25	26	0	1	-0.217905	-0.255336	-0.229868	0.936919	0.0795873	-0.0377523	0.225637
1999	114	26	27	0	1	-0.158967	-0.187597	-0.267384	0.936919	0.0795873	0.550113	0.327144
1999	114	27	28	0	1	-0.17248	-0.199705	-0.27808	0.936919	0.0795873	0.35336	0.381027
1999	114	28	29	0	1	-0.193945	-0.220709	-0.289216	0.936919	0.0795873	0.523305	0.463736
1999	114	29	30	0	1	-0.19355	-0.220483	-0.284588	0.936919	0.0795873	-0.0166888	0.434027
1999	114	30	31	0	1	-0.188086	-0.225534	-0.284452	0.936919	0.0795873	-0.3111	0.346004
1999	114	31	32	0	1	-0.19529	-0.232461	-0.289385	0.936919	0.0795873	-0.0425395	0.315365
1999	114	32	33	0	1	-0.190192	-0.232461	-0.284139	0.936919	0.0795873	-0.611256	0.171266
1999	114	33	34	0	1	-0.176611	-0.238431	-0.298216	0.936919	0.0795873	0.366285	0.223212
1999	114	34	35	0	1	-0.168456	-0.25213	-0.309814	0.936919	0.0795873	-0.0344013	0.18989
1999	114	35	36	0	1	-0.152746	-0.247661	-0.303627	0.936919	0.0795873	0.0484168	0.171273
1999	114	36	37	0	1	-0.171661	-0.273776	-0.329402	0.936919	0.0795873	0.214053	0.186165
1999	114	37	38	0	1	-0.169258	-0.280297	-0.330004	0.936919	0.0795873	0.329903	0.228275
1999	114	38	39	0	1	-0.162834	-0.271092	-0.313224	0.936919	0.0795873	0.2265	0.24976
1999	114	39	40	0	1	-0.170551	-0.273396	-0.312843	0.936919	0.0795873	0.431391	0.312969
1999	114	40	41	0	1	-0.172898	-0.271189	-0.314665	0.936919	0.0795873	0.299743	0.34941
1999	114	41	42	0	1	-0.156573	-0.236377	-0.309983	0.936919	0.0795873	0.504635	0.429554
1999	114	42	43	0	1	-0.118507	-0.211946	-0.296332	0.936919	0.0795873	0.353839	0.481279
1999	114	43	44	1	1	0.0509599	-0.120696	-0.226356	0.936919	0.0795873	0.275808	0.520544
1999	114	0	1	0	1	-0.124464	-0.155707	-0.278292	0.936919	0.0795873	0.253787	0.254676
1999	114	1	2	0	1	-0.127179	-0.158142	-0.278357	0.936919	0.0795873	-0.0276993	0.242756
1999	114	2	3	0	1	-0.129061	-0.165501	-0.27868	0.936919	0.0795873	-0.48296	0.138706
1999	114	3	4	0	1	-0.144921	-0.169599	-0.258847	0.936919	0.0795873	-0.424077	0.0479995
1999	114	4	5	0	1	-0.150723	-0.159722	-0.259904	0.936919	0.0795873	-0.309664	-0.0161367
1999	114	5	6	0	1	-0.132787	-0.157721	-0.2466	0.936919	0.0795873	0.114001	0.0122752
1999	114	6	7	0	1	-0.147172	-0.160608	-0.249185	0.936919	0.0795873	0.827769	0.179875
1999	114	7	8	0	1	-0.255003	-0.16938	-0.255918	0.936919	0.0795873	0.333254	0.238308
1999	114	8	9	0	1	-0.213097	-0.168548	-0.246127	0.936919	0.0795873	0.348573	0.29337
1999	114	9	10	0	1	-0.201473	-0.17139	-0.241119	0.936919	0.0795873	0.359104	0.346036
1999	114	10	11	0	1	-0.186621	-0.17043	-0.22939	0.936919	0.0795873	0.7191	0.472664
1999	114	11	12	0	1	-0.183265	-0.247954	-0.217134	0.936919	0.0795873	0.758833	0.60374
1999	114	12	13	0	1	-0.183265	-0.247954	-0.216751	0.936919	0.0795873	0.822503	0.738547
1999	114	13	14	0	1	-0.177082	-0.238452	-0.207329	0.936919	0.0795873	-0.223016	0.656183
1999	114	14	15	0	1	-0.155344	-0.240456	-0.204337	0.936919	0.0795873	-0.517427	0.514592
1999	114	15	16	0	1	-0.14755	-0.238835	-0.201658	0.936919	0.0795873	0.0651719	0.497405
1999	114	16	17	0	1	-0.137901	-0.235388	-0.201658	0.936919	0.0795873	-0.746254	0.321715
1999	114	17	18	0	1	-0.102588	-0.217055	-0.201658	0.936919	0.0795873	0.128363	0.322926
1999	114	18	19	0	1	-0.116585	-0.183227	-0.195726	0.936919	0.0795873	0.456763	0.387514
1999	114	19	20	0	1	-0.115917	-0.180302	-0.187894	0.936919	0.0795873	0.531443	0.463972
1999	114	20	21	0	1	-0.115606	-0.179932	-0.186437	0.936919	0.0795873	0.0934163	0.450844
1999	114	21	22	0	1	-0.127754	-0.18071	-0.188256	0.936919	0.0795873	-0.831945	0.251471
1999	114	22	23	0	1	-0.135213	-0.169745	-0.190027	0.936919	0.0795873	-0.199559	0.186971
1999	114	23	24	0	1	-0.192418	-0.227424	-0.202627	0.936919	0.0795873	0.564953	0.280676
1999	114	24	25	0	1	-0.198931	-0.218383	-0.203587	0.936919	0.0795873	-0.0947197	0.243132
1999	114	25	26	0	1	-0.217905	-0.255336	-0.229868	0.936919	0.0795873	-0.0377523	0.225637
1999	114	26	27	0	1	-0.158967	-0.187597	-0.267384	0.936919	0.0795873	0.550113	0.327144
1999	114	27	28	0	1	-0.17248	-0.199705	-0.27808	0.936919	0.0795873	0.35336	0.381027
1999	114	28	29	0	1	-0.193945	-0.220709	-0.289216	0.936919	0.0795873	0.523305	0.463736
1999	114	29	30	0	1	-0.19355	-0.220483	-0.284588	0.936919	0.0795873	-0.0166888	0.434027
1999	114	30	31	0	1	-0.188086	-0.225534	-0.284452	0.936919	0.0795873	-0.3111	0.346004
1999	114	31	32	0	1	-0.19529	-0.232461	-0.289385	0.936919	0.0795873	-0.0425395	0.315365
1999	114	32	33	0	1	-0.190192	-0.232461	-0.284139	0.936919	0.0795873	-0.611256	0.171266
1999	114	33	34	0	1	-0.176611	-0.238431	-0.298216	0.936919	0.0795873	0.366285	0.223212
1999	114	34	35	0	1	-0.168456	-0.25213	-0.309814	0.936919	0.0795873	-0.0344013	0.18989
1999	114	35	36	0	1	-0.152746	-0.247661	-0.303627	0.936919	0.0795873	0.0484168	0.171273
1999	114	36	37	0	1	-0.171661	-0.273776	-0.329402	0.936919	0.0795873	0.214053	0.186165
1999	114	37	38	0	1	-0.169258	-0.280297	-0.330004	0.936919	0.0795873	0.329903	0.228275
1999	114	38	39	0	1	-0.162834	-0.271092	-0.313224	0.936919	0.0795873	0.2265	0.24976
1999	114	39	40	0	1	-0.170551	-0.273396	-0.312843	0.936919	0.0795873	0.431391	0.312969
1999	114	40	41	0	1	-0.172898	-0.271189	-0.314665	0.936919	0.0795873	0.299743	0.34941
1999	114	41	42	0	1	-0.156573	-0.236377	-0.309983	0.936919	0.0795873	0.504635	0.429554
1999	114	42	43	1	1	-0.118507	-0.211946	-0.296332	0.936919	0.0795873	0.353839	0.481279
1999	114	0	1	0	1	-0.124464	-0.155707	-0.278292	0.936919	0.0795873	0.253787	0.254676
1999	114	1	2	0	1	-0.127179	-0.158142	-0.278357	0.936919	0.0795873	-0.0276993	0.242756
1999	114	2	3	0	1	-0.129061	-0.165501	-0.27868	0.936919	0.0795873	-0.48296	0.138706
1999	114	3	4	0	1	-0.144921	-0.169599	-0.258847	0.936919	0.0795873	-0.424077	0.0479995
1999	114	4	5	0	1	-0.150723	-0.159722	-0.259904	0.936919	0.0795873	-0.309664	-0.0161367
1999	114	5	6	0	1	-0.132787	-0.157721	-0.2466	0.936919	0.0795873	0.114001	0.0122752
1999	114	6	7	0	1	-0.147172	-0.160608	-0.249185	0.936919	0.0795873	0.827769	0.179875
1999	114	7	8	0	1	-0.255003	-0.16938	-0.255918	0.936919	0.0795873	0.333254	0.238308
1999	114	8	9	0	1	-0.213097	-0.168548	-0.246127	0.936919	0.0795873	0.348573	0.29337
1999	114	9	10	0	1	-0.201473	-0.17139	-0.241119	0.936919	0.0795873	0.359104	0.346036
1999	114	10	11	0	1	-0.186621	-0.17043	-0.22939	0.936919	0.0795873	0.7191	0.472664
1999	114	11	12	0	1	-0.183265	-0.247954	-0.217134	0.936919	0.0795873	0.758833	0.60374
1999	114	12	13	0	1	-0.183265	-0.247954	-0.216751	0.936919	0.0795873	0.822503	0.738547
1999	114	13	14	0	1	-0.177082	-0.238452	-0.207329	0.936919	0.0795873	-0.223016	0.656183
1999	114	14	15	0	1	-0.155344	-0.240456	-0.204337	0.936919	0.0795873	-0.517427	0.514592
1999	114	15	16	0	1	-0.14755	-0.238835	-0.201658	0.936919	0.0795873	0.0651719	0.497405
1999	114	16	17	0	1	-0.137901	-0.235388	-0.201658	0.936919	0.0795873	-0.746254	0.321715
1999	114	17	18	0	1	-0.102588	-0.217055	-0.201658	0.936919	0.0795873	0.128363	0.322926
1999	114	18	19	0	1	-0.116585	-0.183227	-0.195726	0.936919	0.0795873	0.456763	0.387514
1999	114	19	20	0	1	-0.115917	-0.180302	-0.187894	0.936919	0.0795873	0.531443	0.463972
1999	114	20	21	0	1	-0.115606	-0.179932	-0.186437	0.936919	0.0795873	0.0934163	0.450844
1999	114	21	22	0	1	-0.127754	-0.18071	-0.188256	0.936919	0.0795873	-0.831945	0.251471
1999	114	22	23	0	1	-0.135213	-0.169745	-0.190027	0.936919	0.0795873	-0.199559	0.186971
1999	114	23	24	0	1	-0.192418	-0.227424	-0.202627	0.936919	0.0795873	0.564953	0.280676
1999	114	24	25	0	1	-0.198931	-0.218383	-0.203587	0.936919	0.0795873	-0.0947197	0.243132
1999	114	25	26	0	1	-0.217905	-0.255336	-0.229868	0.936919	0.0795873	-0.0377523	0.225637
1999	114	26	27	0	1	-0.158967	-0.187597	-0.267384	0.936919	0.0795873	0.550113	0.327144
1999	114	27	28	0	1	-0.17248	-0.199705	-0.27808	0.936919	0.0795873	0.35336	0.381027
1999	114	28	29	0	1	-0.193945	-0.220709	-0.289216	0.936919	0.0795873	0.523305	0.463736
1999	114	29	30	0	1	-0.19355	-0.220483	-0.284588	0.936919	0.0795873	-0.0166888	0.434027
1999	114	30	31	0	1	-0.188086	-0.225534	-0.284452	0.936919	0.0795873	-0.3111	0.346004
1999	114	31	32	0	1	-0.19529	-0.232461	-0.289385	0.936919	0.0795873	-0.0425395	0.315365
1999	114	32	33	0	1	-0.190192	-0.232461	-0.284139	0.936919	0.0795873	-0.611256	0.171266
1999	114	33	34	0	1	-0.176611	-0.238431	-0.298216	0.936919	0.0795873	0.366285	0.223212
1999	114	34	35	0	1	-0.168456	-0.25213	-0.309814	0.936919	0.0795873	-0.0344013	0.18989
1999	114	35	36	0	1	-0.152746	-0.247661	-0.303627	0.936919	0.0795873	0.0484168	0.171273
1999	114	36	37	0	1	-0.171661	-0.273776	-0.329402	0.936919	0.0795873	0.214053	0.186165
1999	114	37	38	0	1	-0.169258	-0.280297	-0.330004	0.936919	0.0795873	0.329903	0.228275
1999	114	38	39	0	1	-0.162834	-0.271092	-0.313224	0.936919	0.0795873	0.2265	0.24976
1999	114	39	40	0	1	-0.170551	-0.273396	-0.312843	0.936919	0.0795873	0.431391	0.312969
1999	114	40	41	0	1	-0.172898	-0.271189	-0.314665	0.936919	0.0795873	0.299743	0.34941
1999	114	41	42	0	1	-0.156573	-0.236377	-0.309983	0.936919	0.0795873	0.504635	0.429554
1999	114	42	43	0	1	-0.118507	-0.211946	-0.296332	0.936919	0.0795873	0.353839	0.481279
1999	114	43	44	0	1	0.0509599	-0.120696	-0.226356	0.936919	0.0795873	0.275808	0.520544
1999	114	44	45	0	1	0.0678856	-0.108572	-0.225977	0.936919	0.0795873	0.419423	0.585164
1999	114	45	46	0	1	0.043564	-0.110884	-0.234882	0.936919	0.0795873	-0.385301	0.482866
1999	114	46	47	0	1	0.00475236	-0.123798	-0.248202	0.936919	0.0795873	-0.268973	0.406794
1999	114	47	48	0	1	0.00388997	-0.126141	-0.250791	0.936919	0.0795873	0.678409	0.516714
1999	114	48	49	0	1	0.113447	-0.136738	-0.260301	0.936919	0.0795873	0.686068	0.624502
1999	114	49	50	0	1	0.0501923	-0.124578	-0.270935	0.936919	0.0795873	0.529528	0.699506
1999	114	50	51	0	1	-0.219475	-0.115862	-0.277147	0.936919	0.0795873	0.743036	0.817156
1999	114	51	52	0	1	-0.250524	-0.133994	-0.298081	0.936919	0.0795873	0.998192	0.981429
1999	114	52	53	0	1	-0.249116	-0.151403	-0.312815	0.936919	0.0795873	0.688941	1.07177
1999	114	53	54	1	1	-0.263726	-0.182018	-0.323358	0.936919	0.0795873	0.351924	1.08891
1999	114	0	1	0	1	-0.124464	-0.155707	-0.278292	0.936919	0.0795873	0.253787	0.254676
1999	114	1	2	0	1	-0.127179	-0.158142	-0.278357	0.936919	0.0795873	-0.0276993	0.242756
1999	114	2	3	0	1	-0.129061	-0.165501	-0.27868	0.936919	0.0795873	-0.48296	0.138706
1999	114	3	4	0	1	-0.144921	-0.169599	-0.258847	0.936919	0.0795873	-0.424077	0.0479995
1999	114	4	5	0	1	-0.150723	-0.159722	-0.259904	0.936919	0.0795873	-0.309664	-0.0161367
1999	114	5	6	0	1	-0.132787	-0.157721	-0.2466	0.936919	0.0795873	0.114001	0.0122752
1999	114	6	7	0	1	-0.147172	-0.160608	-0.249185	0.936919	0.0795873	0.827769	0.179875
1999	114	7	8	0	1	-0.255003	-0.16938	-0.255918	0.936919	0.0795873	0.333254	0.238308
1999	114	8	9	0	1	-0.213097	-0.168548	-0.246127	0.936919	0.0795873	0.348573	0.29337
1999	114	9	10	0	1	-0.201473	-0.17139	-0.241119	0.936919	0.0795873	0.359104	0.346036
1999	114	10	11	0	1	-0.186621	-0.17043	-0.22939	0.936919	0.0795873	0.7191	0.472664
1999	114	11	12	0	1	-0.183265	-0.247954	-0.217134	0.936919	0.0795873	0.758833	0.60374
1999	114	12	13	0	1	-0.183265	-0.247954	-0.216751	0.936919	0.0795873	0.822503	0.738547
1999	114	13	14	0	1	-0.177082	-0.238452	-0.207329	0.936919	0.0795873	-0.223016	0.656183
1999	114	14	15	0	1	-0.155344	-0.240456	-0.204337	0.936919	0.0795873	-0.517427	0.514592
1999	114	15	16	0	1	-0.14755	-0.238835	-0.201658	0.936919	0.0795873	0.0651719	0.497405
1999	114	16	17	0	1	-0.137901	-0.235388	-0.201658	0.936919	0.0795873	-0.746254	0.321715
1999	114	17	18	0	1	-0.102588	-0.217055	-0.201658	0.936919	0.0795873	0.128363	0.322926
1999	114	18	19	0	1	-0.116585	-0.183227	-0.195726	0.936919	0.0795873	0.456763	0.387514
1999	114	19	20	0	1	-0.115917	-0.180302	-0.187894	0.936919	0.0795873	0.531443	0.463972
1999	114	20	21	0	1	-0.115606	-0.179932	-0.186437	0.936919	0.0795873	0.0934163	0.450844
1999	114	21	22	0	1	-0.127754	-0.18071	-0.188256	0.936919	0.0795873	-0.831945	0.251471
1999	114	22	23	0	1	-0.135213	-0.169745	-0.190027	0.936919	0.0795873	-0.199559	0.186971
1999	114	23	24	0	1	-0.192418	-0.227424	-0.202627	0.936919	0.0795873	0.564953	0.280676
1999	114	24	25	0	1	-0.198931	-0.218383	-0.203587	0.936919	0.0795873	-0.0947197	0.243132
1999	114	25	26	0	1	-0.217905	-0.255336	-0.229868	0.936919	0.0795873	-0.0377523	0.225637
1999	114	26	27	0	1	-0.158967	-0.187597	-0.267384	0.936919	0.0795873	0.550113	0.327144
1999	114	27	28	0	1	-0.17248	-0.199705	-0.27808	0.936919	0.0795873	0.35336	0.381027
1999	114	28	29	0	1	-0.193945	-0.220709	-0.289216	0.936919	0.0795873	0.523305	0.463736
1999	114	29	30	0	1	-0.19355	-0.220483	-0.284588	0.936919	0.0795873	-0.0166888	0.434027
1999	114	30	31	0	1	-0.188086	-0.225534	-0.284452	0.936919	0.0795873	-0.3111	0.346004
1999	114	31	32	0	1	-0.19529	-0.232461	-0.289385	0.936919	0.0795873	-0.0425395	0.315365
1999	114	32	33	0	1	-0.190192	-0.232461	-0.284139	0.936919	0.0795873	-0.611256	0.171266
1999	114	33	34	0	1	-0.176611	-0.238431	-0.298216	0.936919	0.0795873	0.366285	0.223212
1999	114	34	35	0	1	-0.168456	-0.25213	-0.309814	0.936919	0.0795873	-0.0344013	0.18989
1999	114	35	36	0	1	-0.152746	-0.247661	-0.303627	0.936919	0.0795873	0.0484168	0.171273
1999	114	36	37	0	1	-0.171661	-0.273776	-0.329402	0.936919	0.0795873	0.214053	0.186165
1999	114	37	38	0	1	-0.169258	-0.280297	-0.330004	0.936919	0.0795873	0.329903	0.228275
1999	114	38	39	0	1	-0.162834	-0.271092	-0.313224	0.936919	0.0795873	0.2265	0.24976
1999	114	39	40	0	1	-0.170551	-0.273396	-0.312843	0.936919	0.0795873	0.431391	0.312969
1999	114	40	41	0	1	-0.172898	-0.271189	-0.314665	0.936919	0.0795873	0.299743	0.34941
1999	114	41	42	0	1	-0.156573	-0.236377	-0.309983	0.936919	0.0795873	0.504635	0.429554
1999	114	42	43	0	1	-0.118507	-0.211946	-0.296332	0.936919	0.0795873	0.353839	0.481279
1999	114	43	44	0	1	0.0509599	-0.120696	-0.226356	0.936919	0.0795873	0.275808	0.520544
1999	114	44	45	0	1	0.0678856	-0.108572	-0.225977	0.936919	0.0795873	0.419423	0.585164
1999	114	45	46	1	1	0.043564	-0.110884	-0.234882	0.936919	0.0795873	-0.385301	0.482866
1999	114	0	1	0	1	-0.124464	-0.155707	-0.278292	0.936919	0.0795873	0.253787	0.254676
1999	114	1	2	0	1	-0.127179	-0.158142	-0.278357	0.936919	0.0795873	-0.0276993	0.242756
1999	114	2	3	0	1	-0.129061	-0.165501	-0.27868	0.936919	0.0795873	-0.48296	0.138706
1999	114	3	4	0	1	-0.144921	-0.169599	-0.258847	0.936919	0.0795873	-0.424077	0.0479995
1999	114	4	5	0	1	-0.150723	-0.159722	-0.259904	0.936919	0.0795873	-0.309664	-0.0161367
1999	114	5	6	0	1	-0.132787	-0.157721	-0.2466	0.936919	0.0795873	0.114001	0.0122752
1999	114	6	7	0	1	-0.147172	-0.160608	-0.249185	0.936919	0.0795873	0.827769	0.179875
1999	114	7	8	0	1	-0.255003	-0.16938	-0.255918	0.936919	0.0795873	0.333254	0.238308
1999	114	8	9	0	1	-0.213097	-0.168548	-0.246127	0.936919	0.0795873	0.348573	0.29337
1999	114	9	10	0	1	-0.201473	-0.17139	-0.241119	0.936919	0.0795873	0.359104	0.346036
1999	114	10	11	0	1	-0.186621	-0.17043	-0.22939	0.936919	0.0795873	0.7191	0.472664
1999	114	11	12	0	1	-0.183265	-0.247954	-0.217134	0.936919	0.0795873	0.758833	0.60374
1999	114	12	13	0	1	-0.183265	-0.247954	-0.216751	0.936919	0.0795873	0.822503	0.738547
1999	114	13	14	0	1	-0.177082	-0.238452	-0.207329	0.936919	0.0795873	-0.223016	0.656183
1999	114	14	15	0	1	-0.155344	-0.240456	-0.204337	0.936919	0.0795873	-0.517427	0.514592
1999	114	15	16	0	1	-0.14755	-0.238835	-0.201658	0.936919	0.0795873	0.0651719	0.497405
1999	114	16	17	0	1	-0.137901	-0.235388	-0.201658	0.936919	0.0795873	-0.746254	0.321715
1999	114	17	18	0	1	-0.102588	-0.217055	-0.201658	0.936919	0.0795873	0.128363	0.322926
1999	114	18	19	0	1	-0.116585	-0.183227	-0.195726	0.936919	0.0795873	0.456763	0.387514
1999	114	19	20	0	1	-0.115917	-0.180302	-0.187894	0.936919	0.0795873	0.531443	0.463972
1999	114	20	21	0	1	-0.115606	-0.179932	-0.186437	0.936919	0.0795873	0.0934163	0.450844
1999	114	21	22	0	1	-0.127754	-0.18071	-0.188256	0.936919	0.0795873	-0.831945	0.251471
1999	114	22	23	0	1	-0.135213	-0.169745	-0.190027	0.936919	0.0795873	-0.199559	0.186971
1999	114	23	24	0	1	-0.192418	-0.227424	-0.202627	0.936919	0.0795873	0.564953	0.280676
1999	114	24	25	0	1	-0.198931	-0.218383	-0.203587	0.936919	0.0795873	-0.0947197	0.243132
1999	114	25	26	0	1	-0.217905	-0.255336	-0.229868	0.936919	0.0795873	-0.0377523	0.225637
1999	114	26	27	0	1	-0.158967	-0.187597	-0.267384	0.936919	0.0795873	0.550113	0.327144
1999	114	27	28	0	1	-0.17248	-0.199705	-0.27808	0.936919	0.0795873	0.35336	0.381027
1999	114	28	29	0	1	-0.193945	-0.220709	-0.289216	0.936919	0.0795873	0.523305	0.463736
1999	114	29	30	0	1	-0.19355	-0.220483	-0.284588	0.936919	0.0795873	-0.0166888	0.434027
1999	114	30	31	0	1	-0.188086	-0.225534	-0.284452	0.936919	0.0795873	-0.3111	0.346004
1999	114	31	32	0	1	-0.19529	-0.232461	-0.289385	0.936919	0.0795873	-0.0425395	0.315365
1999	114	32	33	0	1	-0.190192	-0.232461	-0.284139	0.936919	0.0795873	-0.611256	0.171266
1999	114	33	34	0	1	-0.176611	-0.238431	-0.298216	0.936919	0.0795873	0.366285	0.223212
1999	114	34	35	0	1	-0.168456	-0.25213	-0.309814	0.936919	0.0795873	-0.0344013	0.18989
1999	114	35	36	0	1	-0.152746	-0.247661	-0.303627	0.936919	0.0795873	0.0484168	0.171273
1999	114	36	37	0	1	-0.171661	-0.273776	-0.329402	0.936919	0.0795873	0.214053	0.186165
1999	114	37	38	0	1	-0.169258	-0.280297	-0.330004	0.936919	0.0795873	0.329903	0.228275
1999	114	38	39	0	1	-0.162834	-0.271092	-0.313224	0.936919	0.0795873	0.2265	0.24976
1999	114	39	40	0	1	-0.170551	-0.273396	-0.312843	0.936919	0.0795873	0.431391	0.312969
1999	114	40	41	0	1	-0.172898	-0.271189	-0.314665	0.936919	0.0795873	0.299743	0.34941
1999	114	41	42	0	1	-0.156573	-0.236377	-0.309983	0.936919	0.0795873	0.504635	0.429554
1999	114	42	43	0	1	-0.118507	-0.211946	-0.296332	0.936919	0.0795873	0.353839	0.481279
1999	114	43	44	0	1	0.0509599	-0.120696	-0.226356	0.936919	0.0795873	0.275808	0.520544
1999	114	44	45	0	1	0.0678856	-0.108572	-0.225977	0.936919	0.0795873	0.419423	0.585164
1999	114	45	46	0	1	0.043564	-0.110884	-0.234882	0.936919	0.0795873	-0.385301	0.482866
1999	114	46	47	0	1	0.00475236	-0.123798	-0.248202	0.936919	0.0795873	-0.268973	0.406794
1999	114	47	48	1	1	0.00388997	-0.126141	-0.250791	0.936919	0.0795873	0.678409	0.516714
1999	114	0	1	0	1	-0.124464	-0.155707	-0.278292	0.936919	0.0795873	0.253787	0.254676
1999	114	1	2	0	1	-0.127179	-0.158142	-0.278357	0.936919	0.0795873	-0.0276993	0.242756
1999	114	2	3	0	1	-0.129061	-0.165501	-0.27868	0.936919	0.0795873	-0.48296	0.138706
1999	114	3	4	0	1	-0.144921	-0.169599	-0.258847	0.936919	0.0795873	-0.424077	0.0479995
1999	114	4	5	0	1	-0.150723	-0.159722	-0.259904	0.936919	0.0795873	-0.309664	-0.0161367
1999	114	5	6	0	1	-0.132787	-0.157721	-0.2466	0.936919	0.0795873	0.114001	0.0122752
1999	114	6	7	0	1	-0.147172	-0.160608	-0.249185	0.936919	0.0795873	0.827769	0.179875
1999	114	7	8	0	1	-0.255003	-0.16938	-0.255918	0.936919	0.0795873	0.333254	0.238308
1999	114	8	9	0	1	-0.213097	-0.168548	-0.246127	0.936919	0.0795873	0.348573	0.29337
1999	114	9	10	0	1	-0.201473	-0.17139	-0.241119	0.936919	0.0795873	0.359104	0.346036
1999	114	10	11	0	1	-0.186621	-0.17043	-0.22939	0.936919	0.0795873	0.7191	0.472664
1999	114	11	12	0	1	-0.183265	-0.247954	-0.217134	0.936919	0.0795873	0.758833	0.60374
1999	114	12	13	0	1	-0.183265	-0.247954	-0.216751	0.936919	0.0795873	0.822503	0.738547
1999	114	13	14	0	1	-0.177082	-0.238452	-0.207329	0.936919	0.0795873	-0.223016	0.656183
1999	114	14	15	0	1	-0.155344	-0.240456	-0.204337	0.936919	0.0795873	-0.517427	0.514592
1999	114	15	16	0	1	-0.14755	-0.238835	-0.201658	0.936919	0.0795873	0.0651719	0.497405
1999	114	16	17	0	1	-0.137901	-0.235388	-0.201658	0.936919	0.0795873	-0.746254	0.321715
1999	114	17	18	0	1	-0.102588	-0.217055	-0.201658	0.936919	0.0795873	0.128363	0.322926
1999	114	18	19	0	1	-0.116585	-0.183227	-0.195726	0.936919	0.0795873	0.456763	0.387514
1999	114	19	20	0	1	-0.115917	-0.180302	-0.187894	0.936919	0.0795873	0.531443	0.463972
1999	114	20	21	0	1	-0.115606	-0.179932	-0.186437	0.936919	0.0795873	0.0934163	0.450844
1999	114	21	22	0	1	-0.127754	-0.18071	-0.188256	0.936919	0.0795873	-0.831945	0.251471
1999	114	22	23	0	1	-0.135213	-0.169745	-0.190027	0.936919	0.0795873	-0.199559	0.186971
1999	114	23	24	0	1	-0.192418	-0.227424	-0.202627	0.936919	0.0795873	0.564953	0.280676
1999	114	24	25	0	1	-0.198931	-0.218383	-0.203587	0.936919	0.0795873	-0.0947197	0.243132
1999	114	25	26	0	1	-0.217905	-0.255336	-0.229868	0.936919	0.0795873	-0.0377523	0.225637
1999	114	26	27	0	1	-0.158967	-0.187597	-0.267384	0.936919	0.0795873	0.550113	0.327144
1999	114	27	28	0	1	-0.17248	-0.199705	-0.27808	0.936919	0.0795873	0.35336	0.381027
1999	114	28	29	0	1	-0.193945	-0.220709	-0.289216	0.936919	0.0795873	0.523305	0.463736
1999	114	29	30	0	1	-0.19355	-0.220483	-0.284588	0.936919	0.0795873	-0.0166888	0.434027
1999	114	30	31	0	1	-0.188086	-0.225534	-0.284452	0.936919	0.0795873	-0.3111	0.346004
1999	114	31	32	0	1	-0.19529	-0.232461	-0.289385	0.936919	0.0795873	-0.0425395	0.315365
1999	114	32	33	0	1	-0.190192	-0.232461	-0.284139	0.936919	0.0795873	-0.611256	0.171266
1999	114	33	34	0	1	-0.176611	-0.238431	-0.298216	0.936919	0.0795873	0.366285	0.223212
1999	114	34	35	0	1	-0.168456	-0.25213	-0.309814	0.936919	0.0795873	-0.0344013	0.18989
1999	114	35	36	0	1	-0.152746	-0.247661	-0.303627	0.936919	0.0795873	0.0484168	0.171273
1999	114	36	37	0	1	-0.171661	-0.273776	-0.329402	0.936919	0.0795873	0.214053	0.186165
1999	114	37	38	0	1	-0.169258	-0.280297	-0.330004	0.936919	0.0795873	0.329903	0.228275
1999	114	38	39	0	1	-0.162834	-0.271092	-0.313224	0.936919	0.0795873	0.2265	0.24976
1999	114	39	40	0	1	-0.170551	-0.273396	-0.312843	0.936919	0.0795873	0.431391	0.312969
1999	114	40	41	0	1	-0.172898	-0.271189	-0.314665	0.936919	0.0795873	0.299743	0.34941
1999	114	41	42	0	1	-0.156573	-0.236377	-0.309983	0.936919	0.0795873	0.504635	0.429554
1999	114	42	43	0	1	-0.118507	-0.211946	-0.296332	0.936919	0.0795873	0.353839	0.481279
1999	114	43	44	0	1	0.0509599	-0.120696	-0.226356	0.936919	0.0795873	0.275808	0.520544
1999	114	44	45	0	1	0.0678856	-0.108572	-0.225977	0.936919	0.0795873	0.419423	0.585164
1999	114	45	46	1	1	0.043564	-0.110884	-0.234882	0.936919	0.0795873	-0.385301	0.482866
1999	114	0	1	0	1	-0.124464	-0.155707	-0.278292	0.936919	0.0795873	0.253787	0.254676
1999	114	1	2	0	1	-0.127179	-0.158142	-0.278357	0.936919	0.0795873	-0.0276993	0.242756
1999	114	2	3	0	1	-0.129061	-0.165501	-0.27868	0.936919	0.0795873	-0.48296	0.138706
1999	114	3	4	0	1	-0.144921	-0.169599	-0.258847	0.936919	0.0795873	-0.424077	0.0479995
1999	114	4	5	0	1	-0.150723	-0.159722	-0.259904	0.936919	0.0795873	-0.309664	-0.0161367
1999	114	5	6	0	1	-0.132787	-0.157721	-0.2466	0.936919	0.0795873	0.114001	0.0122752
1999	114	6	7	0	1	-0.147172	-0.160608	-0.249185	0.936919	0.0795873	0.827769	0.179875
1999	114	7	8	0	1	-0.255003	-0.16938	-0.255918	0.936919	0.0795873	0.333254	0.238308
1999	114	8	9	0	1	-0.213097	-0.168548	-0.246127	0.936919	0.0795873	0.348573	0.29337
1999	114	9	10	0	1	-0.201473	-0.17139	-0.241119	0.936919	0.0795873	0.359104	0.346036
1999	114	10	11	0	1	-0.186621	-0.17043	-0.22939	0.936919	0.0795873	0.7191	0.472664
1999	114	11	12	0	1	-0.183265	-0.247954	-0.217134	0.936919	0.0795873	0.758833	0.60374
1999	114	12	13	0	1	-0.183265	-0.247954	-0.216751	0.936919	0.0795873	0.822503	0.738547
1999	114	13	14	0	1	-0.177082	-0.238452	-0.207329	0.936919	0.0795873	-0.223016	0.656183
1999	114	14	15	0	1	-0.155344	-0.240456	-0.204337	0.936919	0.0795873	-0.517427	0.514592
1999	114	15	16	0	1	-0.14755	-0.238835	-0.201658	0.936919	0.0795873	0.0651719	0.497405
1999	114	16	17	0	1	-0.137901	-0.235388	-0.201658	0.936919	0.0795873	-0.746254	0.321715
1999	114	17	18	0	1	-0.102588	-0.217055	-0.201658	0.936919	0.0795873	0.128363	0.322926
1999	114	18	19	0	1	-0.116585	-0.183227	-0.195726	0.936919	0.0795873	0.456763	0.387514
1999	114	19	20	0	1	-0.115917	-0.180302	-0.187894	0.936919	0.0795873	0.531443	0.463972
1999	114	20	21	0	1	-0.115606	-0.179932	-0.186437	0.936919	0.0795873	0.0934163	0.450844
1999	114	21	22	0	1	-0.127754	-0.18071	-0.188256	0.936919	0.0795873	-0.831945	0.251471
1999	114	22	23	0	1	-0.135213	-0.169745	-0.190027	0.936919	0.0795873	-0.199559	0.186971
1999	114	23	24	0	1	-0.192418	-0.227424	-0.202627	0.936919	0.0795873	0.564953	0.280676
1999	114	24	25	0	1	-0.198931	-0.218383	-0.203587	0.936919	0.0795873	-0.0947197	0.243132
1999	114	25	26	0	1	-0.217905	-0.255336	-0.229868	0.936919	0.0795873	-0.0377523	0.225637
1999	114	26	27	0	1	-0.158967	-0.187597	-0.267384	0.936919	0.0795873	0.550113	0.327144
1999	114	27	28	0	1	-0.17248	-0.199705	-0.27808	0.936919	0.0795873	0.35336	0.381027
1999	114	28	29	0	1	-0.193945	-0.220709	-0.289216	0.936919	0.0795873	0.523305	0.463736
1999	114	29	30	0	1	-0.19355	-0.220483	-0.284588	0.936919	0.0795873	-0.0166888	0.434027
1999	114	30	31	0	1	-0.188086	-0.225534	-0.284452	0.936919	0.0795873	-0.3111	0.346004
1999	114	31	32	0	1	-0.19529	-0.232461	-0.289385	0.936919	0.0795873	-0.0425395	0.315365
1999	114	32	33	0	1	-0.190192	-0.232461	-0.284139	0.936919	0.0795873	-0.611256	0.171266
1999	114	33	34	0	1	-0.176611	-0.238431	-0.298216	0.936919	0.0795873	0.366285	0.223212
1999	114	34	35	0	1	-0.168456	-0.25213	-0.309814	0.936919	0.0795873	-0.0344013	0.18989
1999	114	35	36	0	1	-0.152746	-0.247661	-0.303627	0.936919	0.0795873	0.0484168	0.171273
1999	114	36	37	0	1	-0.171661	-0.273776	-0.329402	0.936919	0.0795873	0.214053	0.186165
1999	114	37	38	0	1	-0.169258	-0.280297	-0.330004	0.936919	0.0795873	0.329903	0.228275
1999	114	38	39	0	1	-0.162834	-0.271092	-0.313224	0.936919	0.0795873	0.2265	0.24976
1999	114	39	40	0	1	-0.170551	-0.273396	-0.312843	0.936919	0.0795873	0.431391	0.312969
1999	114	40	41	0	1	-0.172898	-0.271189	-0.314665	0.936919	0.0795873	0.299743	0.34941
1999	114	41	42	0	1	-0.156573	-0.236377	-0.309983	0.936919	0.0795873	0.504635	0.429554
1999	114	42	43	0	1	-0.118507	-0.211946	-0.296332	0.936919	0.0795873	0.353839	0.481279
1999	114	43	44	0	1	0.0509599	-0.120696	-0.226356	0.936919	0.0795873	0.275808	0.520544
1999	114	44	45	0	1	0.0678856	-0.108572	-0.225977	0.936919	0.0795873	0.419423	0.585164
1999	114	45	46	1	1	0.043564	-0.110884	-0.234882	0.936919	0.0795873	-0.385301	0.482866
1999	114	0	1	0	1	-0.124464	-0.155707	-0.278292	0.936919	0.0795873	0.253787	0.254676
1999	114	1	2	0	1	-0.127179	-0.158142	-0.278357	0.936919	0.0795873	-0.0276993	0.242756
1999	114	2	3	0	1	-0.129061	-0.165501	-0.27868	0.936919	0.0795873	-0.48296	0.138706
1999	114	3	4	0	1	-0.144921	-0.169599	-0.258847	0.936919	0.0795873	-0.424077	0.0479995
1999	114	4	5	0	1	-0.150723	-0.159722	-0.259904	0.936919	0.0795873	-0.309664	-0.0161367
1999	114	5	6	0	1	-0.132787	-0.157721	-0.2466	0.936919	0.0795873	0.114001	0.0122752
1999	114	6	7	0	1	-0.147172	-0.160608	-0.249185	0.936919	0.0795873	0.827769	0.179875
1999	114	7	8	0	1	-0.255003	-0.16938	-0.255918	0.936919	0.0795873	0.333254	0.238308
1999	114	8	9	0	1	-0.213097	-0.168548	-0.246127	0.936919	0.0795873	0.348573	0.29337
1999	114	9	10	0	1	-0.201473	-0.17139	-0.241119	0.936919	0.0795873	0.359104	0.346036
1999	114	10	11	0	1	-0.186621	-0.17043	-0.22939	0.936919	0.0795873	0.7191	0.472664
1999	114	11	12	0	1	-0.183265	-0.247954	-0.217134	0.936919	0.0795873	0.758833	0.60374
1999	114	12	13	0	1	-0.183265	-0.247954	-0.216751	0.936919	0.0795873	0.822503	0.738547
1999	114	13	14	0	1	-0.177082	-0.238452	-0.207329	0.936919	0.0795873	-0.223016	0.656183
1999	114	14	15	0	1	-0.155344	-0.240456	-0.204337	0.936919	0.0795873	-0.517427	0.514592
1999	114	15	16	0	1	-0.14755	-0.238835	-0.201658	0.936919	0.0795873	0.0651719	0.497405
1999	114	16	17	0	1	-0.137901	-0.235388	-0.201658	0.936919	0.0795873	-0.746254	0.321715
1999	114	17	18	0	1	-0.102588	-0.217055	-0.201658	0.936919	0.0795873	0.128363	0.322926
1999	114	18	19	0	1	-0.116585	-0.183227	-0.195726	0.936919	0.0795873	0.456763	0.387514
1999	114	19	20	0	1	-0.115917	-0.180302	-0.187894	0.936919	0.0795873	0.531443	0.463972
1999	114	20	21	0	1	-0.115606	-0.179932	-0.186437	0.936919	0.0795873	0.0934163	0.450844
1999	114	21	22	0	1	-0.127754	-0.18071	-0.188256	0.936919	0.0795873	-0.831945	0.251471
1999	114	22	23	0	1	-0.135213	-0.169745	-0.190027	0.936919	0.0795873	-0.199559	0.186971
1999	114	23	24	0	1	-0.192418	-0.227424	-0.202627	0.936919	0.0795873	0.564953	0.280676
1999	114	24	25	0	1	-0.198931	-0.218383	-0.203587	0.936919	0.0795873	-0.0947197	0.243132
1999	114	25	26	0	1	-0.217905	-0.255336	-0.229868	0.936919	0.0795873	-0.0377523	0.225637
1999	114	26	27	0	1	-0.158967	-0.187597	-0.267384	0.936919	0.0795873	0.550113	0.327144
1999	114	27	28	0	1	-0.17248	-0.199705	-0.27808	0.936919	0.0795873	0.35336	0.381027
1999	114	28	29	0	1	-0.193945	-0.220709	-0.289216	0.936919	0.0795873	0.523305	0.463736
1999	114	29	30	0	1	-0.19355	-0.220483	-0.284588	0.936919	0.0795873	-0.0166888	0.434027
1999	114	30	31	0	1	-0.188086	-0.225534	-0.284452	0.936919	0.0795873	-0.3111	0.346004
1999	114	31	32	0	1	-0.19529	-0.232461	-0.289385	0.936919	0.0795873	-0.0425395	0.315365
1999	114	32	33	0	1	-0.190192	-0.232461	-0.284139	0.936919	0.0795873	-0.611256	0.171266
1999	114	33	34	0	1	-0.176611	-0.238431	-0.298216	0.936919	0.0795873	0.366285	0.223212
1999	114	34	35	0	1	-0.168456	-0.25213	-0.309814	0.936919	0.0795873	-0.0344013	0.18989
1999	114	35	36	0	1	-0.152746	-0.247661	-0.303627	0.936919	0.0795873	0.0484168	0.171273
1999	114	36	37	0	1	-0.171661	-0.273776	-0.329402	0.936919	0.0795873	0.214053	0.186165
1999	114	37	38	0	1	-0.169258	-0.280297	-0.330004	0.936919	0.0795873	0.329903	0.228275
1999	114	38	39	0	1	-0.162834	-0.271092	-0.313224	0.936919	0.0795873	0.2265	0.24976
1999	114	39	40	0	1	-0.170551	-0.273396	-0.312843	0.936919	0.0795873	0.431391	0.312969
1999	114	40	41	0	1	-0.172898	-0.271189	-0.314665	0.936919	0.0795873	0.299743	0.34941
1999	114	41	42	0	1	-0.156573	-0.236377	-0.309983	0.936919	0.0795873	0.504635	0.429554
1999	114	42	43	0	1	-0.118507	-0.211946	-0.296332	0.936919	0.0795873	0.353839	0.481279
1999	114	43	44	0	1	0.0509599	-0.120696	-0.226356	0.936919	0.0795873	0.275808	0.520544
1999	114	44	45	0	1	0.0678856	-0.108572	-0.225977	0.936919	0.0795873	0.419423	0.585164
1999	114	45	46	1	1	0.043564	-0.110884	-0.234882	0.936919	0.0795873	-0.385301	0.482866
1999	114	0	1	0	1	-0.124464	-0.155707	-0.278292	0.936919	0.0795873	0.253787	0.254676
1999	114	1	2	0	1	-0.127179	-0.158142	-0.278357	0.936919	0.0795873	-0.0276993	0.242756
1999	114	2	3	0	1	-0.129061	-0.165501	-0.27868	0.936919	0.0795873	-0.48296	0.138706
1999	114	3	4	0	1	-0.144921	-0.169599	-0.258847	0.936919	0.0795873	-0.424077	0.0479995
1999	114	4	5	0	1	-0.150723	-0.159722	-0.259904	0.936919	0.0795873	-0.309664	-0.0161367
1999	114	5	6	0	1	-0.132787	-0.157721	-0.2466	0.936919	0.0795873	0.114001	0.0122752
1999	114	6	7	0	1	-0.147172	-0.160608	-0.249185	0.936919	0.0795873	0.827769	0.179875
1999	114	7	8	0	1	-0.255003	-0.16938	-0.255918	0.936919	0.0795873	0.333254	0.238308
1999	114	8	9	0	1	-0.213097	-0.168548	-0.246127	0.936919	0.0795873	0.348573	0.29337
1999	114	9	10	0	1	-0.201473	-0.17139	-0.241119	0.936919	0.0795873	0.359104	0.346036
1999	114	10	11	0	1	-0.186621	-0.17043	-0.22939	0.936919	0.0795873	0.7191	0.472664
1999	114	11	12	0	1	-0.183265	-0.247954	-0.217134	0.936919	0.0795873	0.758833	0.60374
1999	114	12	13	0	1	-0.183265	-0.247954	-0.216751	0.936919	0.0795873	0.822503	0.738547
1999	114	13	14	0	1	-0.177082	-0.238452	-0.207329	0.936919	0.0795873	-0.223016	0.656183
1999	114	14	15	0	1	-0.155344	-0.240456	-0.204337	0.936919	0.0795873	-0.517427	0.514592
1999	114	15	16	0	1	-0.14755	-0.238835	-0.201658	0.936919	0.0795873	0.0651719	0.497405
1999	114	16	17	0	1	-0.137901	-0.235388	-0.201658	0.936919	0.0795873	-0.746254	0.321715
1999	114	17	18	0	1	-0.102588	-0.217055	-0.201658	0.936919	0.0795873	0.128363	0.322926
1999	114	18	19	0	1	-0.116585	-0.183227	-0.195726	0.936919	0.0795873	0.456763	0.387514
1999	114	19	20	0	1	-0.115917	-0.180302	-0.187894	0.936919	0.0795873	0.531443	0.463972
1999	114	20	21	0	1	-0.115606	-0.179932	-0.186437	0.936919	0.0795873	0.0934163	0.450844
1999	114	21	22	0	1	-0.127754	-0.18071	-0.188256	0.936919	0.0795873	-0.831945	0.251471
1999	114	22	23	0	1	-0.135213	-0.169745	-0.190027	0.936919	0.0795873	-0.199559	0.186971
1999	114	23	24	0	1	-0.192418	-0.227424	-0.202627	0.936919	0.0795873	0.564953	0.280676
1999	114	24	25	0	1	-0.198931	-0.218383	-0.203587	0.936919	0.0795873	-0.0947197	0.243132
1999	114	25	26	0	1	-0.217905	-0.255336	-0.229868	0.936919	0.0795873	-0.0377523	0.225637
1999	114	26	27	0	1	-0.158967	-0.187597	-0.267384	0.936919	0.0795873	0.550113	0.327144
1999	114	27	28	0	1	-0.17248	-0.199705	-0.27808	0.936919	0.0795873	0.35336	0.381027
1999	114	28	29	0	1	-0.193945	-0.220709	-0.289216	0.936919	0.0795873	0.523305	0.463736
1999	114	29	30	0	1	-0.19355	-0.220483	-0.284588	0.936919	0.0795873	-0.0166888	0.434027
1999	114	30	31	0	1	-0.188086	-0.225534	-0.284452	0.936919	0.0795873	-0.3111	0.346004
1999	114	31	32	0	1	-0.19529	-0.232461	-0.289385	0.936919	0.0795873	-0.0425395	0.315365
1999	114	32	33	0	1	-0.190192	-0.232461	-0.284139	0.936919	0.0795873	-0.611256	0.171266
1999	114	33	34	0	1	-0.176611	-0.238431	-0.298216	0.936919	0.0795873	0.366285	0.223212
1999	114	34	35	0	1	-0.168456	-0.25213	-0.309814	0.936919	0.0795873	-0.0344013	0.18989
1999	114	35	36	0	1	-0.152746	-0.247661	-0.303627	0.936919	0.0795873	0.0484168	0.171273
1999	114	36	37	0	1	-0.171661	-0.273776	-0.329402	0.936919	0.0795873	0.214053	0.186165
1999	114	37	38	0	1	-0.169258	-0.280297	-0.330004	0.936919	0.0795873	0.329903	0.228275
1999	114	38	39	0	1	-0.162834	-0.271092	-0.313224	0.936919	0.0795873	0.2265	0.24976
1999	114	39	40	0	1	-0.170551	-0.273396	-0.312843	0.936919	0.0795873	0.431391	0.312969
1999	114	40	41	0	1	-0.172898	-0.271189	-0.314665	0.936919	0.0795873	0.299743	0.34941
1999	114	41	42	0	1	-0.156573	-0.236377	-0.309983	0.936919	0.0795873	0.504635	0.429554
1999	114	42	43	0	1	-0.118507	-0.211946	-0.296332	0.936919	0.0795873	0.353839	0.481279
1999	114	43	44	0	1	0.0509599	-0.120696	-0.226356	0.936919	0.0795873	0.275808	0.520544
1999	114	44	45	0	1	0.0678856	-0.108572	-0.225977	0.936919	0.0795873	0.419423	0.585164
1999	114	45	46	0	1	0.043564	-0.110884	-0.234882	0.936919	0.0795873	-0.385301	0.482866
1999	114	46	47	1	1	0.00475236	-0.123798	-0.248202	0.936919	0.0795873	-0.268973	0.406794
1999	114	0	1	0	1	-0.124464	-0.155707	-0.278292	0.936919	0.0795873	0.253787	0.254676
1999	114	1	2	0	1	-0.127179	-0.158142	-0.278357	0.936919	0.0795873	-0.0276993	0.242756
1999	114	2	3	0	1	-0.129061	-0.165501	-0.27868	0.936919	0.0795873	-0.48296	0.138706
1999	114	3	4	0	1	-0.144921	-0.169599	-0.258847	0.936919	0.0795873	-0.424077	0.0479995
1999	114	4	5	0	1	-0.150723	-0.159722	-0.259904	0.936919	0.0795873	-0.309664	-0.0161367
1999	114	5	6	0	1	-0.132787	-0.157721	-0.2466	0.936919	0.0795873	0.114001	0.0122752
1999	114	6	7	0	1	-0.147172	-0.160608	-0.249185	0.936919	0.0795873	0.827769	0.179875
1999	114	7	8	0	1	-0.255003	-0.16938	-0.255918	0.936919	0.0795873	0.333254	0.238308
1999	114	8	9	0	1	-0.213097	-0.168548	-0.246127	0.936919	0.0795873	0.348573	0.29337
1999	114	9	10	0	1	-0.201473	-0.17139	-0.241119	0.936919	0.0795873	0.359104	0.346036
1999	114	10	11	0	1	-0.186621	-0.17043	-0.22939	0.936919	0.0795873	0.7191	0.472664
1999	114	11	12	0	1	-0.183265	-0.247954	-0.217134	0.936919	0.0795873	0.758833	0.60374
1999	114	12	13	0	1	-0.183265	-0.247954	-0.216751	0.936919	0.0795873	0.822503	0.738547
1999	114	13	14	0	1	-0.177082	-0.238452	-0.207329	0.936919	0.0795873	-0.223016	0.656183
1999	114	14	15	0	1	-0.155344	-0.240456	-0.204337	0.936919	0.0795873	-0.517427	0.514592
1999	114	15	16	0	1	-0.14755	-0.238835	-0.201658	0.936919	0.0795873	0.0651719	0.497405
1999	114	16	17	0	1	-0.137901	-0.235388	-0.201658	0.936919	0.0795873	-0.746254	0.321715
1999	114	17	18	0	1	-0.102588	-0.217055	-0.201658	0.936919	0.0795873	0.128363	0.322926
1999	114	18	19	0	1	-0.116585	-0.183227	-0.195726	0.936919	0.0795873	0.456763	0.387514
1999	114	19	20	0	1	-0.115917	-0.180302	-0.187894	0.936919	0.0795873	0.531443	0.463972
1999	114	20	21	0	1	-0.115606	-0.179932	-0.186437	0.936919	0.0795873	0.0934163	0.450844
1999	114	21	22	0	1	-0.127754	-0.18071	-0.188256	0.936919	0.0795873	-0.831945	0.251471
1999	114	22	23	0	1	-0.135213	-0.169745	-0.190027	0.936919	0.0795873	-0.199559	0.186971
1999	114	23	24	0	1	-0.192418	-0.227424	-0.202627	0.936919	0.0795873	0.564953	0.280676
1999	114	24	25	0	1	-0.198931	-0.218383	-0.203587	0.936919	0.0795873	-0.0947197	0.243132
1999	114	25	26	0	1	-0.217905	-0.255336	-0.229868	0.936919	0.0795873	-0.0377523	0.225637
1999	114	26	27	0	1	-0.158967	-0.187597	-0.267384	0.936919	0.0795873	0.550113	0.327144
1999	114	27	28	0	1	-0.17248	-0.199705	-0.27808	0.936919	0.0795873	0.35336	0.381027
1999	114	28	29	0	1	-0.193945	-0.220709	-0.289216	0.936919	0.0795873	0.523305	0.463736
1999	114	29	30	0	1	-0.19355	-0.220483	-0.284588	0.936919	0.0795873	-0.0166888	0.434027
1999	114	30	31	0	1	-0.188086	-0.225534	-0.284452	0.936919	0.0795873	-0.3111	0.346004
1999	114	31	32	0	1	-0.19529	-0.232461	-0.289385	0.936919	0.0795873	-0.0425395	0.315365
1999	114	32	33	0	1	-0.190192	-0.232461	-0.284139	0.936919	0.0795873	-0.611256	0.171266
1999	114	33	34	0	1	-0.176611	-0.238431	-0.298216	0.936919	0.0795873	0.366285	0.223212
1999	114	34	35	0	1	-0.168456	-0.25213	-0.309814	0.936919	0.0795873	-0.0344013	0.18989
1999	114	35	36	0	1	-0.152746	-0.247661	-0.303627	0.936919	0.0795873	0.0484168	0.171273
1999	114	36	37	0	1	-0.171661	-0.273776	-0.329402	0.936919	0.0795873	0.214053	0.186165
1999	114	37	38	0	1	-0.169258	-0.280297	-0.330004	0.936919	0.0795873	0.329903	0.228275
1999	114	38	39	0	1	-0.162834	-0.271092	-0.313224	0.936919	0.0795873	0.2265	0.24976
1999	114	39	40	0	1	-0.170551	-0.273396	-0.312843	0.936919	0.0795873	0.431391	0.312969
1999	114	40	41	0	1	-0.172898	-0.271189	-0.314665	0.936919	0.0795873	0.299743	0.34941
1999	114	41	42	0	1	-0.156573	-0.236377	-0.309983	0.936919	0.0795873	0.504635	0.429554
1999	114	42	43	1	1	-0.118507	-0.211946	-0.296332	0.936919	0.0795873	0.353839	0.481279
1999	114	0	1	0	1	-0.124464	-0.155707	-0.278292	0.936919	0.0795873	0.253787	0.254676
1999	114	1	2	0	1	-0.127179	-0.158142	-0.278357	0.936919	0.0795873	-0.0276993	0.242756
1999	114	2	3	0	1	-0.129061	-0.165501	-0.27868	0.936919	0.0795873	-0.48296	0.138706
1999	114	3	4	0	1	-0.144921	-0.169599	-0.258847	0.936919	0.0795873	-0.424077	0.0479995
1999	114	4	5	0	1	-0.150723	-0.159722	-0.259904	0.936919	0.0795873	-0.309664	-0.0161367
1999	114	5	6	0	1	-0.132787	-0.157721	-0.2466	0.936919	0.0795873	0.114001	0.0122752
1999	114	6	7	0	1	-0.147172	-0.160608	-0.249185	0.936919	0.0795873	0.827769	0.179875
1999	114	7	8	0	1	-0.255003	-0.16938	-0.255918	0.936919	0.0795873	0.333254	0.238308
1999	114	8	9	0	1	-0.213097	-0.168548	-0.246127	0.936919	0.0795873	0.348573	0.29337
1999	114	9	10	0	1	-0.201473	-0.17139	-0.241119	0.936919	0.0795873	0.359104	0.346036
1999	114	10	11	0	1	-0.186621	-0.17043	-0.22939	0.936919	0.0795873	0.7191	0.472664
1999	114	11	12	0	1	-0.183265	-0.247954	-0.217134	0.936919	0.0795873	0.758833	0.60374
1999	114	12	13	0	1	-0.183265	-0.247954	-0.216751	0.936919	0.0795873	0.822503	0.738547
1999	114	13	14	0	1	-0.177082	-0.238452	-0.207329	0.936919	0.0795873	-0.223016	0.656183
1999	114	14	15	0	1	-0.155344	-0.240456	-0.204337	0.936919	0.0795873	-0.517427	0.514592
1999	114	15	16	0	1	-0.14755	-0.238835	-0.201658	0.936919	0.0795873	0.0651719	0.497405
1999	114	16	17	0	1	-0.137901	-0.235388	-0.201658	0.936919	0.0795873	-0.746254	0.321715
1999	114	17	18	0	1	-0.102588	-0.217055	-0.201658	0.936919	0.0795873	0.128363	0.322926
1999	114	18	19	0	1	-0.116585	-0.183227	-0.195726	0.936919	0.0795873	0.456763	0.387514
1999	114	19	20	0	1	-0.115917	-0.180302	-0.187894	0.936919	0.0795873	0.531443	0.463972
1999	114	20	21	0	1	-0.115606	-0.179932	-0.186437	0.936919	0.0795873	0.0934163	0.450844
1999	114	21	22	0	1	-0.127754	-0.18071	-0.188256	0.936919	0.0795873	-0.831945	0.251471
1999	114	22	23	0	1	-0.135213	-0.169745	-0.190027	0.936919	0.0795873	-0.199559	0.186971
1999	114	23	24	0	1	-0.192418	-0.227424	-0.202627	0.936919	0.0795873	0.564953	0.280676
1999	114	24	25	0	1	-0.198931	-0.218383	-0.203587	0.936919	0.0795873	-0.0947197	0.243132
1999	114	25	26	0	1	-0.217905	-0.255336	-0.229868	0.936919	0.0795873	-0.0377523	0.225637
1999	114	26	27	0	1	-0.158967	-0.187597	-0.267384	0.936919	0.0795873	0.550113	0.327144
1999	114	27	28	0	1	-0.17248	-0.199705	-0.27808	0.936919	0.0795873	0.35336	0.381027
1999	114	28	29	0	1	-0.193945	-0.220709	-0.289216	0.936919	0.0795873	0.523305	0.463736
1999	114	29	30	0	1	-0.19355	-0.220483	-0.284588	0.936919	0.0795873	-0.0166888	0.434027
1999	114	30	31	0	1	-0.188086	-0.225534	-0.284452	0.936919	0.0795873	-0.3111	0.346004
1999	114	31	32	0	1	-0.19529	-0.232461	-0.289385	0.936919	0.0795873	-0.0425395	0.315365
1999	114	32	33	1	1	-0.190192	-0.232461	-0.284139	0.936919	0.0795873	-0.611256	0.171266
1999	114	0	1	0	1	-0.124464	-0.155707	-0.278292	0.936919	0.0795873	0.253787	0.254676
1999	114	1	2	0	1	-0.127179	-0.158142	-0.278357	0.936919	0.0795873	-0.0276993	0.242756
1999	114	2	3	0	1	-0.129061	-0.165501	-0.27868	0.936919	0.0795873	-0.48296	0.138706
1999	114	3	4	0	1	-0.144921	-0.169599	-0.258847	0.936919	0.0795873	-0.424077	0.0479995
1999	114	4	5	0	1	-0.150723	-0.159722	-0.259904	0.936919	0.0795873	-0.309664	-0.0161367
1999	114	5	6	0	1	-0.132787	-0.157721	-0.2466	0.936919	0.0795873	0.114001	0.0122752
1999	114	6	7	0	1	-0.147172	-0.160608	-0.249185	0.936919	0.0795873	0.827769	0.179875
1999	114	7	8	0	1	-0.255003	-0.16938	-0.255918	0.936919	0.0795873	0.333254	0.238308
1999	114	8	9	0	1	-0.213097	-0.168548	-0.246127	0.936919	0.0795873	0.348573	0.29337
1999	114	9	10	0	1	-0.201473	-0.17139	-0.241119	0.936919	0.0795873	0.359104	0.346036
1999	114	10	11	0	1	-0.186621	-0.17043	-0.22939	0.936919	0.0795873	0.7191	0.472664
1999	114	11	12	0	1	-0.183265	-0.247954	-0.217134	0.936919	0.0795873	0.758833	0.60374
1999	114	12	13	0	1	-0.183265	-0.247954	-0.216751	0.936919	0.0795873	0.822503	0.738547
1999	114	13	14	0	1	-0.177082	-0.238452	-0.207329	0.936919	0.0795873	-0.223016	0.656183
1999	114	14	15	0	1	-0.155344	-0.240456	-0.204337	0.936919	0.0795873	-0.517427	0.514592
1999	114	15	16	0	1	-0.14755	-0.238835	-0.201658	0.936919	0.0795873	0.0651719	0.497405
1999	114	16	17	0	1	-0.137901	-0.235388	-0.201658	0.936919	0.0795873	-0.746254	0.321715
1999	114	17	18	0	1	-0.102588	-0.217055	-0.201658	0.936919	0.0795873	0.128363	0.322926
1999	114	18	19	0	1	-0.116585	-0.183227	-0.195726	0.936919	0.0795873	0.456763	0.387514
1999	114	19	20	0	1	-0.115917	-0.180302	-0.187894	0.936919	0.0795873	0.531443	0.463972
1999	114	20	21	0	1	-0.115606	-0.179932	-0.186437	0.936919	0.0795873	0.0934163	0.450844
1999	114	21	22	0	1	-0.127754	-0.18071	-0.188256	0.936919	0.0795873	-0.831945	0.251471
1999	114	22	23	0	1	-0.135213	-0.169745	-0.190027	0.936919	0.0795873	-0.199559	0.186971
1999	114	23	24	0	1	-0.192418	-0.227424	-0.202627	0.936919	0.0795873	0.564953	0.280676
1999	114	24	25	0	1	-0.198931	-0.218383	-0.203587	0.936919	0.0795873	-0.0947197	0.243132
1999	114	25	26	0	1	-0.217905	-0.255336	-0.229868	0.936919	0.0795873	-0.0377523	0.225637
1999	114	26	27	0	1	-0.158967	-0.187597	-0.267384	0.936919	0.0795873	0.550113	0.327144
1999	114	27	28	0	1	-0.17248	-0.199705	-0.27808	0.936919	0.0795873	0.35336	0.381027
1999	114	28	29	0	1	-0.193945	-0.220709	-0.289216	0.936919	0.0795873	0.523305	0.463736
1999	114	29	30	0	1	-0.19355	-0.220483	-0.284588	0.936919	0.0795873	-0.0166888	0.434027
1999	114	30	31	0	1	-0.188086	-0.225534	-0.284452	0.936919	0.0795873	-0.3111	0.346004
1999	114	31	32	0	1	-0.19529	-0.232461	-0.289385	0.936919	0.0795873	-0.0425395	0.315365
1999	114	32	33	0	1	-0.190192	-0.232461	-0.284139	0.936919	0.0795873	-0.611256	0.171266
1999	114	33	34	1	1	-0.176611	-0.238431	-0.298216	0.936919	0.0795873	0.366285	0.223212
1999	114	0	1	0	1	-0.124464	-0.155707	-0.278292	0.936919	0.0795873	0.253787	0.254676
1999	114	1	2	0	1	-0.127179	-0.158142	-0.278357	0.936919	0.0795873	-0.0276993	0.242756
1999	114	2	3	0	1	-0.129061	-0.165501	-0.27868	0.936919	0.0795873	-0.48296	0.138706
1999	114	3	4	0	1	-0.144921	-0.169599	-0.258847	0.936919	0.0795873	-0.424077	0.0479995
1999	114	4	5	0	1	-0.150723	-0.159722	-0.259904	0.936919	0.0795873	-0.309664	-0.0161367
1999	114	5	6	0	1	-0.132787	-0.157721	-0.2466	0.936919	0.0795873	0.114001	0.0122752
1999	114	6	7	0	1	-0.147172	-0.160608	-0.249185	0.936919	0.0795873	0.827769	0.179875
1999	114	7	8	0	1	-0.255003	-0.16938	-0.255918	0.936919	0.0795873	0.333254	0.238308
1999	114	8	9	0	1	-0.213097	-0.168548	-0.246127	0.936919	0.0795873	0.348573	0.29337
1999	114	9	10	0	1	-0.201473	-0.17139	-0.241119	0.936919	0.0795873	0.359104	0.346036
1999	114	10	11	0	1	-0.186621	-0.17043	-0.22939	0.936919	0.0795873	0.7191	0.472664
1999	114	11	12	0	1	-0.183265	-0.247954	-0.217134	0.936919	0.0795873	0.758833	0.60374
1999	114	12	13	0	1	-0.183265	-0.247954	-0.216751	0.936919	0.0795873	0.822503	0.738547
1999	114	13	14	0	1	-0.177082	-0.238452	-0.207329	0.936919	0.0795873	-0.223016	0.656183
1999	114	14	15	0	1	-0.155344	-0.240456	-0.204337	0.936919	0.0795873	-0.517427	0.514592
1999	114	15	16	0	1	-0.14755	-0.238835	-0.201658	0.936919	0.0795873	0.0651719	0.497405
1999	114	16	17	0	1	-0.137901	-0.235388	-0.201658	0.936919	0.0795873	-0.746254	0.321715
1999	114	17	18	0	1	-0.102588	-0.217055	-0.201658	0.936919	0.0795873	0.128363	0.322926
1999	114	18	19	0	1	-0.116585	-0.183227	-0.195726	0.936919	0.0795873	0.456763	0.387514
1999	114	19	20	0	1	-0.115917	-0.180302	-0.187894	0.936919	0.0795873	0.531443	0.463972
1999	114	20	21	0	1	-0.115606	-0.179932	-0.186437	0.936919	0.0795873	0.0934163	0.450844
1999	114	21	22	0	1	-0.127754	-0.18071	-0.188256	0.936919	0.0795873	-0.831945	0.251471
1999	114	22	23	0	1	-0.135213	-0.169745	-0.190027	0.936919	0.0795873	-0.199559	0.186971
1999	114	23	24	0	1	-0.192418	-0.227424	-0.202627	0.936919	0.0795873	0.564953	0.280676
1999	114	24	25	0	1	-0.198931	-0.218383	-0.203587	0.936919	0.0795873	-0.0947197	0.243132
1999	114	25	26	0	1	-0.217905	-0.255336	-0.229868	0.936919	0.0795873	-0.0377523	0.225637
1999	114	26	27	0	1	-0.158967	-0.187597	-0.267384	0.936919	0.0795873	0.550113	0.327144
1999	114	27	28	0	1	-0.17248	-0.199705	-0.27808	0.936919	0.0795873	0.35336	0.381027
1999	114	28	29	0	1	-0.193945	-0.220709	-0.289216	0.936919	0.0795873	0.523305	0.463736
1999	114	29	30	0	1	-0.19355	-0.220483	-0.284588	0.936919	0.0795873	-0.0166888	0.434027
1999	114	30	31	0	1	-0.188086	-0.225534	-0.284452	0.936919	0.0795873	-0.3111	0.346004
1999	114	31	32	0	1	-0.19529	-0.232461	-0.289385	0.936919	0.0795873	-0.0425395	0.315365
1999	114	32	33	0	1	-0.190192	-0.232461	-0.284139	0.936919	0.0795873	-0.611256	0.171266
1999	114	33	34	0	1	-0.176611	-0.238431	-0.298216	0.936919	0.0795873	0.366285	0.223212
1999	114	34	35	0	1	-0.168456	-0.25213	-0.309814	0.936919	0.0795873	-0.0344013	0.18989
1999	114	35	36	0	1	-0.152746	-0.247661	-0.303627	0.936919	0.0795873	0.0484168	0.171273
1999	114	36	37	0	1	-0.171661	-0.273776	-0.329402	0.936919	0.0795873	0.214053	0.186165
1999	114	37	38	0	1	-0.169258	-0.280297	-0.330004	0.936919	0.0795873	0.329903	0.228275
1999	114	38	39	0	1	-0.162834	-0.271092	-0.313224	0.936919	0.0795873	0.2265	0.24976
1999	114	39	40	0	1	-0.170551	-0.273396	-0.312843	0.936919	0.0795873	0.431391	0.312969
1999	114	40	41	0	1	-0.172898	-0.271189	-0.314665	0.936919	0.0795873	0.299743	0.34941
1999	114	41	42	0	1	-0.156573	-0.236377	-0.309983	0.936919	0.0795873	0.504635	0.429554
1999	114	42	43	0	1	-0.118507	-0.211946	-0.296332	0.936919	0.0795873	0.353839	0.481279
1999	114	43	44	0	1	0.0509599	-0.120696	-0.226356	0.936919	0.0795873	0.275808	0.520544
1999	114	44	45	0	1	0.0678856	-0.108572	-0.225977	0.936919	0.0795873	0.419423	0.585164
1999	114	45	46	1	1	0.043564	-0.110884	-0.234882	0.936919	0.0795873	-0.385301	0.482866
1999	114	0	1	0	1	-0.124464	-0.155707	-0.278292	0.936919	0.0795873	0.253787	0.254676
1999	114	1	2	0	1	-0.127179	-0.158142	-0.278357	0.936919	0.0795873	-0.0276993	0.242756
1999	114	2	3	0	1	-0.129061	-0.165501	-0.27868	0.936919	0.0795873	-0.48296	0.138706
1999	114	3	4	0	1	-0.144921	-0.169599	-0.258847	0.936919	0.0795873	-0.424077	0.0479995
1999	114	4	5	0	1	-0.150723	-0.159722	-0.259904	0.936919	0.0795873	-0.309664	-0.0161367
1999	114	5	6	0	1	-0.132787	-0.157721	-0.2466	0.936919	0.0795873	0.114001	0.0122752
1999	114	6	7	0	1	-0.147172	-0.160608	-0.249185	0.936919	0.0795873	0.827769	0.179875
1999	114	7	8	0	1	-0.255003	-0.16938	-0.255918	0.936919	0.0795873	0.333254	0.238308
1999	114	8	9	0	1	-0.213097	-0.168548	-0.246127	0.936919	0.0795873	0.348573	0.29337
1999	114	9	10	0	1	-0.201473	-0.17139	-0.241119	0.936919	0.0795873	0.359104	0.346036
1999	114	10	11	0	1	-0.186621	-0.17043	-0.22939	0.936919	0.0795873	0.7191	0.472664
1999	114	11	12	0	1	-0.183265	-0.247954	-0.217134	0.936919	0.0795873	0.758833	0.60374
1999	114	12	13	0	1	-0.183265	-0.247954	-0.216751	0.936919	0.0795873	0.822503	0.738547
1999	114	13	14	0	1	-0.177082	-0.238452	-0.207329	0.936919	0.0795873	-0.223016	0.656183
1999	114	14	15	0	1	-0.155344	-0.240456	-0.204337	0.936919	0.0795873	-0.517427	0.514592
1999	114	15	16	0	1	-0.14755	-0.238835	-0.201658	0.936919	0.0795873	0.0651719	0.497405
1999	114	16	17	0	1	-0.137901	-0.235388	-0.201658	0.936919	0.0795873	-0.746254	0.321715
1999	114	17	18	0	1	-0.102588	-0.217055	-0.201658	0.936919	0.0795873	0.128363	0.322926
1999	114	18	19	0	1	-0.116585	-0.183227	-0.195726	0.936919	0.0795873	0.456763	0.387514
1999	114	19	20	0	1	-0.115917	-0.180302	-0.187894	0.936919	0.0795873	0.531443	0.463972
1999	114	20	21	0	1	-0.115606	-0.179932	-0.186437	0.936919	0.0795873	0.0934163	0.450844
1999	114	21	22	0	1	-0.127754	-0.18071	-0.188256	0.936919	0.0795873	-0.831945	0.251471
1999	114	22	23	0	1	-0.135213	-0.169745	-0.190027	0.936919	0.0795873	-0.199559	0.186971
1999	114	23	24	0	1	-0.192418	-0.227424	-0.202627	0.936919	0.0795873	0.564953	0.280676
1999	114	24	25	0	1	-0.198931	-0.218383	-0.203587	0.936919	0.0795873	-0.0947197	0.243132
1999	114	25	26	0	1	-0.217905	-0.255336	-0.229868	0.936919	0.0795873	-0.0377523	0.225637
1999	114	26	27	0	1	-0.158967	-0.187597	-0.267384	0.936919	0.0795873	0.550113	0.327144
1999	114	27	28	0	1	-0.17248	-0.199705	-0.27808	0.936919	0.0795873	0.35336	0.381027
1999	114	28	29	0	1	-0.193945	-0.220709	-0.289216	0.936919	0.0795873	0.523305	0.463736
1999	114	29	30	0	1	-0.19355	-0.220483	-0.284588	0.936919	0.0795873	-0.0166888	0.434027
1999	114	30	31	0	1	-0.188086	-0.225534	-0.284452	0.936919	0.0795873	-0.3111	0.346004
1999	114	31	32	0	1	-0.19529	-0.232461	-0.289385	0.936919	0.0795873	-0.0425395	0.315365
1999	114	32	33	0	1	-0.190192	-0.232461	-0.284139	0.936919	0.0795873	-0.611256	0.171266
1999	114	33	34	0	1	-0.176611	-0.238431	-0.298216	0.936919	0.0795873	0.366285	0.223212
1999	114	34	35	0	1	-0.168456	-0.25213	-0.309814	0.936919	0.0795873	-0.0344013	0.18989
1999	114	35	36	0	1	-0.152746	-0.247661	-0.303627	0.936919	0.0795873	0.0484168	0.171273
1999	114	36	37	0	1	-0.171661	-0.273776	-0.329402	0.936919	0.0795873	0.214053	0.186165
1999	114	37	38	0	1	-0.169258	-0.280297	-0.330004	0.936919	0.0795873	0.329903	0.228275
1999	114	38	39	0	1	-0.162834	-0.271092	-0.313224	0.936919	0.0795873	0.2265	0.24976
1999	114	39	40	0	1	-0.170551	-0.273396	-0.312843	0.936919	0.0795873	0.431391	0.312969
1999	114	40	41	0	1	-0.172898	-0.271189	-0.314665	0.936919	0.0795873	0.299743	0.34941
1999	114	41	42	0	1	-0.156573	-0.236377	-0.309983	0.936919	0.0795873	0.504635	0.429554
1999	114	42	43	1	1	-0.118507	-0.211946	-0.296332	0.936919	0.0795873	0.353839	0.481279
1999	114	0	1	0	1	-0.124464	-0.155707	-0.278292	0.936919	0.0795873	0.253787	0.254676
1999	114	1	2	0	1	-0.127179	-0.158142	-0.278357	0.936919	0.0795873	-0.0276993	0.242756
1999	114	2	3	0	1	-0.129061	-0.165501	-0.27868	0.936919	0.0795873	-0.48296	0.138706
1999	114	3	4	0	1	-0.144921	-0.169599	-0.258847	0.936919	0.0795873	-0.424077	0.0479995
1999	114	4	5	0	1	-0.150723	-0.159722	-0.259904	0.936919	0.0795873	-0.309664	-0.0161367
1999	114	5	6	0	1	-0.132787	-0.157721	-0.2466	0.936919	0.0795873	0.114001	0.0122752
1999	114	6	7	0	1	-0.147172	-0.160608	-0.249185	0.936919	0.0795873	0.827769	0.179875
1999	114	7	8	0	1	-0.255003	-0.16938	-0.255918	0.936919	0.0795873	0.333254	0.238308
1999	114	8	9	0	1	-0.213097	-0.168548	-0.246127	0.936919	0.0795873	0.348573	0.29337
1999	114	9	10	0	1	-0.201473	-0.17139	-0.241119	0.936919	0.0795873	0.359104	0.346036
1999	114	10	11	0	1	-0.186621	-0.17043	-0.22939	0.936919	0.0795873	0.7191	0.472664
1999	114	11	12	0	1	-0.183265	-0.247954	-0.217134	0.936919	0.0795873	0.758833	0.60374
1999	114	12	13	0	1	-0.183265	-0.247954	-0.216751	0.936919	0.0795873	0.822503	0.738547
1999	114	13	14	0	1	-0.177082	-0.238452	-0.207329	0.936919	0.0795873	-0.223016	0.656183
1999	114	14	15	0	1	-0.155344	-0.240456	-0.204337	0.936919	0.0795873	-0.517427	0.514592
1999	114	15	16	0	1	-0.14755	-0.238835	-0.201658	0.936919	0.0795873	0.0651719	0.497405
1999	114	16	17	0	1	-0.137901	-0.235388	-0.201658	0.936919	0.0795873	-0.746254	0.321715
1999	114	17	18	0	1	-0.102588	-0.217055	-0.201658	0.936919	0.0795873	0.128363	0.322926
1999	114	18	19	0	1	-0.116585	-0.183227	-0.195726	0.936919	0.0795873	0.456763	0.387514
1999	114	19	20	0	1	-0.115917	-0.180302	-0.187894	0.936919	0.0795873	0.531443	0.463972
1999	114	20	21	0	1	-0.115606	-0.179932	-0.186437	0.936919	0.0795873	0.0934163	0.450844
1999	114	21	22	0	1	-0.127754	-0.18071	-0.188256	0.936919	0.0795873	-0.831945	0.251471
1999	114	22	23	0	1	-0.135213	-0.169745	-0.190027	0.936919	0.0795873	-0.199559	0.186971
1999	114	23	24	0	1	-0.192418	-0.227424	-0.202627	0.936919	0.0795873	0.564953	0.280676
1999	114	24	25	0	1	-0.198931	-0.218383	-0.203587	0.936919	0.0795873	-0.0947197	0.243132
1999	114	25	26	0	1	-0.217905	-0.255336	-0.229868	0.936919	0.0795873	-0.0377523	0.225637
1999	114	26	27	0	1	-0.158967	-0.187597	-0.267384	0.936919	0.0795873	0.550113	0.327144
1999	114	27	28	0	1	-0.17248	-0.199705	-0.27808	0.936919	0.0795873	0.35336	0.381027
1999	114	28	29	0	1	-0.193945	-0.220709	-0.289216	0.936919	0.0795873	0.523305	0.463736
1999	114	29	30	0	1	-0.19355	-0.220483	-0.284588	0.936919	0.0795873	-0.0166888	0.434027
1999	114	30	31	0	1	-0.188086	-0.225534	-0.284452	0.936919	0.0795873	-0.3111	0.346004
1999	114	31	32	0	1	-0.19529	-0.232461	-0.289385	0.936919	0.0795873	-0.0425395	0.315365
1999	114	32	33	0	1	-0.190192	-0.232461	-0.284139	0.936919	0.0795873	-0.611256	0.171266
1999	114	33	34	0	1	-0.176611	-0.238431	-0.298216	0.936919	0.0795873	0.366285	0.223212
1999	114	34	35	0	1	-0.168456	-0.25213	-0.309814	0.936919	0.0795873	-0.0344013	0.18989
1999	114	35	36	0	1	-0.152746	-0.247661	-0.303627	0.936919	0.0795873	0.0484168	0.171273
1999	114	36	37	0	1	-0.171661	-0.273776	-0.329402	0.936919	0.0795873	0.214053	0.186165
1999	114	37	38	0	1	-0.169258	-0.280297	-0.330004	0.936919	0.0795873	0.329903	0.228275
1999	114	38	39	0	1	-0.162834	-0.271092	-0.313224	0.936919	0.0795873	0.2265	0.24976
1999	114	39	40	0	1	-0.170551	-0.273396	-0.312843	0.936919	0.0795873	0.431391	0.312969
1999	114	40	41	0	1	-0.172898	-0.271189	-0.314665	0.936919	0.0795873	0.299743	0.34941
1999	114	41	42	0	1	-0.156573	-0.236377	-0.309983	0.936919	0.0795873	0.504635	0.429554
1999	114	42	43	0	1	-0.118507	-0.211946	-0.296332	0.936919	0.0795873	0.353839	0.481279
1999	114	43	44	1	1	0.0509599	-0.120696	-0.226356	0.936919	0.0795873	0.275808	0.520544
1999	114	0	1	0	1	-0.124464	-0.155707	-0.278292	0.936919	0.0795873	0.253787	0.254676
1999	114	1	2	0	1	-0.127179	-0.158142	-0.278357	0.936919	0.0795873	-0.0276993	0.242756
1999	114	2	3	0	1	-0.129061	-0.165501	-0.27868	0.936919	0.0795873	-0.48296	0.138706
1999	114	3	4	0	1	-0.144921	-0.169599	-0.258847	0.936919	0.0795873	-0.424077	0.0479995
1999	114	4	5	0	1	-0.150723	-0.159722	-0.259904	0.936919	0.0795873	-0.309664	-0.0161367
1999	114	5	6	0	1	-0.132787	-0.157721	-0.2466	0.936919	0.0795873	0.114001	0.0122752
1999	114	6	7	0	1	-0.147172	-0.160608	-0.249185	0.936919	0.0795873	0.827769	0.179875
1999	114	7	8	0	1	-0.255003	-0.16938	-0.255918	0.936919	0.0795873	0.333254	0.238308
1999	114	8	9	0	1	-0.213097	-0.168548	-0.246127	0.936919	0.0795873	0.348573	0.29337
1999	114	9	10	0	1	-0.201473	-0.17139	-0.241119	0.936919	0.0795873	0.359104	0.346036
1999	114	10	11	0	1	-0.186621	-0.17043	-0.22939	0.936919	0.0795873	0.7191	0.472664
1999	114	11	12	0	1	-0.183265	-0.247954	-0.217134	0.936919	0.0795873	0.758833	0.60374
1999	114	12	13	0	1	-0.183265	-0.247954	-0.216751	0.936919	0.0795873	0.822503	0.738547
1999	114	13	14	0	1	-0.177082	-0.238452	-0.207329	0.936919	0.0795873	-0.223016	0.656183
1999	114	14	15	0	1	-0.155344	-0.240456	-0.204337	0.936919	0.0795873	-0.517427	0.514592
1999	114	15	16	0	1	-0.14755	-0.238835	-0.201658	0.936919	0.0795873	0.0651719	0.497405
1999	114	16	17	0	1	-0.137901	-0.235388	-0.201658	0.936919	0.0795873	-0.746254	0.321715
1999	114	17	18	0	1	-0.102588	-0.217055	-0.201658	0.936919	0.0795873	0.128363	0.322926
1999	114	18	19	0	1	-0.116585	-0.183227	-0.195726	0.936919	0.0795873	0.456763	0.387514
1999	114	19	20	0	1	-0.115917	-0.180302	-0.187894	0.936919	0.0795873	0.531443	0.463972
1999	114	20	21	0	1	-0.115606	-0.179932	-0.186437	0.936919	0.0795873	0.0934163	0.450844
1999	114	21	22	0	1	-0.127754	-0.18071	-0.188256	0.936919	0.0795873	-0.831945	0.251471
1999	114	22	23	0	1	-0.135213	-0.169745	-0.190027	0.936919	0.0795873	-0.199559	0.186971
1999	114	23	24	0	1	-0.192418	-0.227424	-0.202627	0.936919	0.0795873	0.564953	0.280676
1999	114	24	25	0	1	-0.198931	-0.218383	-0.203587	0.936919	0.0795873	-0.0947197	0.243132
1999	114	25	26	0	1	-0.217905	-0.255336	-0.229868	0.936919	0.0795873	-0.0377523	0.225637
1999	114	26	27	0	1	-0.158967	-0.187597	-0.267384	0.936919	0.0795873	0.550113	0.327144
1999	114	27	28	0	1	-0.17248	-0.199705	-0.27808	0.936919	0.0795873	0.35336	0.381027
1999	114	28	29	0	1	-0.193945	-0.220709	-0.289216	0.936919	0.0795873	0.523305	0.463736
1999	114	29	30	0	1	-0.19355	-0.220483	-0.284588	0.936919	0.0795873	-0.0166888	0.434027
1999	114	30	31	0	1	-0.188086	-0.225534	-0.284452	0.936919	0.0795873	-0.3111	0.346004
1999	114	31	32	0	1	-0.19529	-0.232461	-0.289385	0.936919	0.0795873	-0.0425395	0.315365
1999	114	32	33	0	1	-0.190192	-0.232461	-0.284139	0.936919	0.0795873	-0.611256	0.171266
1999	114	33	34	0	1	-0.176611	-0.238431	-0.298216	0.936919	0.0795873	0.366285	0.223212
1999	114	34	35	0	1	-0.168456	-0.25213	-0.309814	0.936919	0.0795873	-0.0344013	0.18989
1999	114	35	36	0	1	-0.152746	-0.247661	-0.303627	0.936919	0.0795873	0.0484168	0.171273
1999	114	36	37	0	1	-0.171661	-0.273776	-0.329402	0.936919	0.0795873	0.214053	0.186165
1999	114	37	38	0	1	-0.169258	-0.280297	-0.330004	0.936919	0.0795873	0.329903	0.228275
1999	114	38	39	0	1	-0.162834	-0.271092	-0.313224	0.936919	0.0795873	0.2265	0.24976
1999	114	39	40	0	1	-0.170551	-0.273396	-0.312843	0.936919	0.0795873	0.431391	0.312969
1999	114	40	41	0	1	-0.172898	-0.271189	-0.314665	0.936919	0.0795873	0.299743	0.34941
1999	114	41	42	1	1	-0.156573	-0.236377	-0.309983	0.936919	0.0795873	0.504635	0.429554
1999	114	0	1	0	1	-0.124464	-0.155707	-0.278292	0.936919	0.0795873	0.253787	0.254676
1999	114	1	2	0	1	-0.127179	-0.158142	-0.278357	0.936919	0.0795873	-0.0276993	0.242756
1999	114	2	3	0	1	-0.129061	-0.165501	-0.27868	0.936919	0.0795873	-0.48296	0.138706
1999	114	3	4	0	1	-0.144921	-0.169599	-0.258847	0.936919	0.0795873	-0.424077	0.0479995
1999	114	4	5	0	1	-0.150723	-0.159722	-0.259904	0.936919	0.0795873	-0.309664	-0.0161367
1999	114	5	6	0	1	-0.132787	-0.157721	-0.2466	0.936919	0.0795873	0.114001	0.0122752
1999	114	6	7	0	1	-0.147172	-0.160608	-0.249185	0.936919	0.0795873	0.827769	0.179875
1999	114	7	8	0	1	-0.255003	-0.16938	-0.255918	0.936919	0.0795873	0.333254	0.238308
1999	114	8	9	0	1	-0.213097	-0.168548	-0.246127	0.936919	0.0795873	0.348573	0.29337
1999	114	9	10	0	1	-0.201473	-0.17139	-0.241119	0.936919	0.0795873	0.359104	0.346036
1999	114	10	11	0	1	-0.186621	-0.17043	-0.22939	0.936919	0.0795873	0.7191	0.472664
1999	114	11	12	0	1	-0.183265	-0.247954	-0.217134	0.936919	0.0795873	0.758833	0.60374
1999	114	12	13	0	1	-0.183265	-0.247954	-0.216751	0.936919	0.0795873	0.822503	0.738547
1999	114	13	14	0	1	-0.177082	-0.238452	-0.207329	0.936919	0.0795873	-0.223016	0.656183
1999	114	14	15	0	1	-0.155344	-0.240456	-0.204337	0.936919	0.0795873	-0.517427	0.514592
1999	114	15	16	0	1	-0.14755	-0.238835	-0.201658	0.936919	0.0795873	0.0651719	0.497405
1999	114	16	17	0	1	-0.137901	-0.235388	-0.201658	0.936919	0.0795873	-0.746254	0.321715
1999	114	17	18	0	1	-0.102588	-0.217055	-0.201658	0.936919	0.0795873	0.128363	0.322926
1999	114	18	19	0	1	-0.116585	-0.183227	-0.195726	0.936919	0.0795873	0.456763	0.387514
1999	114	19	20	0	1	-0.115917	-0.180302	-0.187894	0.936919	0.0795873	0.531443	0.463972
1999	114	20	21	0	1	-0.115606	-0.179932	-0.186437	0.936919	0.0795873	0.0934163	0.450844
1999	114	21	22	0	1	-0.127754	-0.18071	-0.188256	0.936919	0.0795873	-0.831945	0.251471
1999	114	22	23	0	1	-0.135213	-0.169745	-0.190027	0.936919	0.0795873	-0.199559	0.186971
1999	114	23	24	0	1	-0.192418	-0.227424	-0.202627	0.936919	0.0795873	0.564953	0.280676
1999	114	24	25	0	1	-0.198931	-0.218383	-0.203587	0.936919	0.0795873	-0.0947197	0.243132
1999	114	25	26	0	1	-0.217905	-0.255336	-0.229868	0.936919	0.0795873	-0.0377523	0.225637
1999	114	26	27	0	1	-0.158967	-0.187597	-0.267384	0.936919	0.0795873	0.550113	0.327144
1999	114	27	28	0	1	-0.17248	-0.199705	-0.27808	0.936919	0.0795873	0.35336	0.381027
1999	114	28	29	0	1	-0.193945	-0.220709	-0.289216	0.936919	0.0795873	0.523305	0.463736
1999	114	29	30	0	1	-0.19355	-0.220483	-0.284588	0.936919	0.0795873	-0.0166888	0.434027
1999	114	30	31	0	1	-0.188086	-0.225534	-0.284452	0.936919	0.0795873	-0.3111	0.346004
1999	114	31	32	0	1	-0.19529	-0.232461	-0.289385	0.936919	0.0795873	-0.0425395	0.315365
1999	114	32	33	0	1	-0.190192	-0.232461	-0.284139	0.936919	0.0795873	-0.611256	0.171266
1999	114	33	34	0	1	-0.176611	-0.238431	-0.298216	0.936919	0.0795873	0.366285	0.223212
1999	114	34	35	0	1	-0.168456	-0.25213	-0.309814	0.936919	0.0795873	-0.0344013	0.18989
1999	114	35	36	0	1	-0.152746	-0.247661	-0.303627	0.936919	0.0795873	0.0484168	0.171273
1999	114	36	37	0	1	-0.171661	-0.273776	-0.329402	0.936919	0.0795873	0.214053	0.186165
1999	114	37	38	0	1	-0.169258	-0.280297	-0.330004	0.936919	0.0795873	0.329903	0.228275
1999	114	38	39	0	1	-0.162834	-0.271092	-0.313224	0.936919	0.0795873	0.2265	0.24976
1999	114	39	40	0	1	-0.170551	-0.273396	-0.312843	0.936919	0.0795873	0.431391	0.312969
1999	114	40	41	0	1	-0.172898	-0.271189	-0.314665	0.936919	0.0795873	0.299743	0.34941
1999	114	41	42	0	1	-0.156573	-0.236377	-0.309983	0.936919	0.0795873	0.504635	0.429554
1999	114	42	43	0	1	-0.118507	-0.211946	-0.296332	0.936919	0.0795873	0.353839	0.481279
1999	114	43	44	0	1	0.0509599	-0.120696	-0.226356	0.936919	0.0795873	0.275808	0.520544
1999	114	44	45	0	1	0.0678856	-0.108572	-0.225977	0.936919	0.0795873	0.419423	0.585164
1999	114	45	46	0	1	0.043564	-0.110884	-0.234882	0.936919	0.0795873	-0.385301	0.482866
1999	114	46	47	0	1	0.00475236	-0.123798	-0.248202	0.936919	0.0795873	-0.268973	0.406794
1999	114	47	48	0	1	0.00388997	-0.126141	-0.250791	0.936919	0.0795873	0.678409	0.516714
1999	114	48	49	0	1	0.113447	-0.136738	-0.260301	0.936919	0.0795873	0.686068	0.624502
1999	114	49	50	0	1	0.0501923	-0.124578	-0.270935	0.936919	0.0795873	0.529528	0.699506
1999	114	50	51	0	1	-0.219475	-0.115862	-0.277147	0.936919	0.0795873	0.743036	0.817156
1999	114	51	52	0	1	-0.250524	-0.133994	-0.298081	0.936919	0.0795873	0.998192	0.981429
1999	114	52	53	0	1	-0.249116	-0.151403	-0.312815	0.936919	0.0795873	0.688941	1.07177
1999	114	53	54	0	1	-0.263726	-0.182018	-0.323358	0.936919	0.0795873	0.351924	1.08891
1999	114	54	55	0	1	-0.27145	-0.193597	-0.333562	0.936919	0.0795873	-0.0664754	1.02392
1999	114	55	56	0	1	-0.281446	-0.212697	-0.338402	0.936919	0.0795873	0.0216086	0.976328
1999	114	56	57	0	1	-0.275258	-0.187046	-0.308277	0.936919	0.0795873	0.161394	0.956255
1999	114	57	58	0	1	-0.222132	-0.19817	-0.293353	0.936919	0.0795873	0.106342	0.927776
1999	114	58	59	1	1	-0.211558	-0.278761	-0.293172	0.936919	0.0795873	-0.0253057	0.874655
1999	114	0	1	0	1	-0.124464	-0.155707	-0.278292	0.936919	0.0795873	0.253787	0.254676
1999	114	1	2	0	1	-0.127179	-0.158142	-0.278357	0.936919	0.0795873	-0.0276993	0.242756
1999	114	2	3	0	1	-0.129061	-0.165501	-0.27868	0.936919	0.0795873	-0.48296	0.138706
1999	114	3	4	0	1	-0.144921	-0.169599	-0.258847	0.936919	0.0795873	-0.424077	0.0479995
1999	114	4	5	0	1	-0.150723	-0.159722	-0.259904	0.936919	0.0795873	-0.309664	-0.0161367
1999	114	5	6	0	1	-0.132787	-0.157721	-0.2466	0.936919	0.0795873	0.114001	0.0122752
1999	114	6	7	0	1	-0.147172	-0.160608	-0.249185	0.936919	0.0795873	0.827769	0.179875
1999	114	7	8	0	1	-0.255003	-0.16938	-0.255918	0.936919	0.0795873	0.333254	0.238308
1999	114	8	9	0	1	-0.213097	-0.168548	-0.246127	0.936919	0.0795873	0.348573	0.29337
1999	114	9	10	0	1	-0.201473	-0.17139	-0.241119	0.936919	0.0795873	0.359104	0.346036
1999	114	10	11	0	1	-0.186621	-0.17043	-0.22939	0.936919	0.0795873	0.7191	0.472664
1999	114	11	12	0	1	-0.183265	-0.247954	-0.217134	0.936919	0.0795873	0.758833	0.60374
1999	114	12	13	0	1	-0.183265	-0.247954	-0.216751	0.936919	0.0795873	0.822503	0.738547
1999	114	13	14	0	1	-0.177082	-0.238452	-0.207329	0.936919	0.0795873	-0.223016	0.656183
1999	114	14	15	0	1	-0.155344	-0.240456	-0.204337	0.936919	0.0795873	-0.517427	0.514592
1999	114	15	16	0	1	-0.14755	-0.238835	-0.201658	0.936919	0.0795873	0.0651719	0.497405
1999	114	16	17	0	1	-0.137901	-0.235388	-0.201658	0.936919	0.0795873	-0.746254	0.321715
1999	114	17	18	0	1	-0.102588	-0.217055	-0.201658	0.936919	0.0795873	0.128363	0.322926
1999	114	18	19	0	1	-0.116585	-0.183227	-0.195726	0.936919	0.0795873	0.456763	0.387514
1999	114	19	20	0	1	-0.115917	-0.180302	-0.187894	0.936919	0.0795873	0.531443	0.463972
1999	114	20	21	0	1	-0.115606	-0.179932	-0.186437	0.936919	0.0795873	0.0934163	0.450844
1999	114	21	22	0	1	-0.127754	-0.18071	-0.188256	0.936919	0.0795873	-0.831945	0.251471
1999	114	22	23	0	1	-0.135213	-0.169745	-0.190027	0.936919	0.0795873	-0.199559	0.186971
1999	114	23	24	0	1	-0.192418	-0.227424	-0.202627	0.936919	0.0795873	0.564953	0.280676
1999	114	24	25	0	1	-0.198931	-0.218383	-0.203587	0.936919	0.0795873	-0.0947197	0.243132
1999	114	25	26	0	1	-0.217905	-0.255336	-0.229868	0.936919	0.0795873	-0.0377523	0.225637
1999	114	26	27	0	1	-0.158967	-0.187597	-0.267384	0.936919	0.0795873	0.550113	0.327144
1999	114	27	28	0	1	-0.17248	-0.199705	-0.27808	0.936919	0.0795873	0.35336	0.381027
1999	114	28	29	0	1	-0.193945	-0.220709	-0.289216	0.936919	0.0795873	0.523305	0.463736
1999	114	29	30	0	1	-0.19355	-0.220483	-0.284588	0.936919	0.0795873	-0.0166888	0.434027
1999	114	30	31	0	1	-0.188086	-0.225534	-0.284452	0.936919	0.0795873	-0.3111	0.346004
1999	114	31	32	0	1	-0.19529	-0.232461	-0.289385	0.936919	0.0795873	-0.0425395	0.315365
1999	114	32	33	0	1	-0.190192	-0.232461	-0.284139	0.936919	0.0795873	-0.611256	0.171266
1999	114	33	34	0	1	-0.176611	-0.238431	-0.298216	0.936919	0.0795873	0.366285	0.223212
1999	114	34	35	0	1	-0.168456	-0.25213	-0.309814	0.936919	0.0795873	-0.0344013	0.18989
1999	114	35	36	0	1	-0.152746	-0.247661	-0.303627	0.936919	0.0795873	0.0484168	0.171273
1999	114	36	37	0	1	-0.171661	-0.273776	-0.329402	0.936919	0.0795873	0.214053	0.186165
1999	114	37	38	0	1	-0.169258	-0.280297	-0.330004	0.936919	0.0795873	0.329903	0.228275
1999	114	38	39	0	1	-0.162834	-0.271092	-0.313224	0.936919	0.0795873	0.2265	0.24976
1999	114	39	40	0	1	-0.170551	-0.273396	-0.312843	0.936919	0.0795873	0.431391	0.312969
1999	114	40	41	0	1	-0.172898	-0.271189	-0.314665	0.936919	0.0795873	0.299743	0.34941
1999	114	41	42	0	1	-0.156573	-0.236377	-0.309983	0.936919	0.0795873	0.504635	0.429554
1999	114	42	43	0	1	-0.118507	-0.211946	-0.296332	0.936919	0.0795873	0.353839	0.481279
1999	114	43	44	0	1	0.0509599	-0.120696	-0.226356	0.936919	0.0795873	0.275808	0.520544
1999	114	44	45	1	1	0.0678856	-0.108572	-0.225977	0.936919	0.0795873	0.419423	0.585164
1999	114	0	1	0	1	-0.124464	-0.155707	-0.278292	0.936919	0.0795873	0.253787	0.254676
1999	114	1	2	0	1	-0.127179	-0.158142	-0.278357	0.936919	0.0795873	-0.0276993	0.242756
1999	114	2	3	0	1	-0.129061	-0.165501	-0.27868	0.936919	0.0795873	-0.48296	0.138706
1999	114	3	4	0	1	-0.144921	-0.169599	-0.258847	0.936919	0.0795873	-0.424077	0.0479995
1999	114	4	5	0	1	-0.150723	-0.159722	-0.259904	0.936919	0.0795873	-0.309664	-0.0161367
1999	114	5	6	0	1	-0.132787	-0.157721	-0.2466	0.936919	0.0795873	0.114001	0.0122752
1999	114	6	7	0	1	-0.147172	-0.160608	-0.249185	0.936919	0.0795873	0.827769	0.179875
1999	114	7	8	0	1	-0.255003	-0.16938	-0.255918	0.936919	0.0795873	0.333254	0.238308
1999	114	8	9	0	1	-0.213097	-0.168548	-0.246127	0.936919	0.0795873	0.348573	0.29337
1999	114	9	10	0	1	-0.201473	-0.17139	-0.241119	0.936919	0.0795873	0.359104	0.346036
1999	114	10	11	0	1	-0.186621	-0.17043	-0.22939	0.936919	0.0795873	0.7191	0.472664
1999	114	11	12	0	1	-0.183265	-0.247954	-0.217134	0.936919	0.0795873	0.758833	0.60374
1999	114	12	13	0	1	-0.183265	-0.247954	-0.216751	0.936919	0.0795873	0.822503	0.738547
1999	114	13	14	0	1	-0.177082	-0.238452	-0.207329	0.936919	0.0795873	-0.223016	0.656183
1999	114	14	15	0	1	-0.155344	-0.240456	-0.204337	0.936919	0.0795873	-0.517427	0.514592
1999	114	15	16	0	1	-0.14755	-0.238835	-0.201658	0.936919	0.0795873	0.0651719	0.497405
1999	114	16	17	0	1	-0.137901	-0.235388	-0.201658	0.936919	0.0795873	-0.746254	0.321715
1999	114	17	18	0	1	-0.102588	-0.217055	-0.201658	0.936919	0.0795873	0.128363	0.322926
1999	114	18	19	0	1	-0.116585	-0.183227	-0.195726	0.936919	0.0795873	0.456763	0.387514
1999	114	19	20	0	1	-0.115917	-0.180302	-0.187894	0.936919	0.0795873	0.531443	0.463972
1999	114	20	21	0	1	-0.115606	-0.179932	-0.186437	0.936919	0.0795873	0.0934163	0.450844
1999	114	21	22	0	1	-0.127754	-0.18071	-0.188256	0.936919	0.0795873	-0.831945	0.251471
1999	114	22	23	0	1	-0.135213	-0.169745	-0.190027	0.936919	0.0795873	-0.199559	0.186971
1999	114	23	24	0	1	-0.192418	-0.227424	-0.202627	0.936919	0.0795873	0.564953	0.280676
1999	114	24	25	0	1	-0.198931	-0.218383	-0.203587	0.936919	0.0795873	-0.0947197	0.243132
1999	114	25	26	0	1	-0.217905	-0.255336	-0.229868	0.936919	0.0795873	-0.0377523	0.225637
1999	114	26	27	0	1	-0.158967	-0.187597	-0.267384	0.936919	0.0795873	0.550113	0.327144
1999	114	27	28	0	1	-0.17248	-0.199705	-0.27808	0.936919	0.0795873	0.35336	0.381027
1999	114	28	29	0	1	-0.193945	-0.220709	-0.289216	0.936919	0.0795873	0.523305	0.463736
1999	114	29	30	0	1	-0.19355	-0.220483	-0.284588	0.936919	0.0795873	-0.0166888	0.434027
1999	114	30	31	0	1	-0.188086	-0.225534	-0.284452	0.936919	0.0795873	-0.3111	0.346004
1999	114	31	32	0	1	-0.19529	-0.232461	-0.289385	0.936919	0.0795873	-0.0425395	0.315365
1999	114	32	33	1	1	-0.190192	-0.232461	-0.284139	0.936919	0.0795873	-0.611256	0.171266
1999	114	0	1	0	1	-0.124464	-0.155707	-0.278292	0.936919	0.0795873	0.253787	0.254676
1999	114	1	2	0	1	-0.127179	-0.158142	-0.278357	0.936919	0.0795873	-0.0276993	0.242756
1999	114	2	3	0	1	-0.129061	-0.165501	-0.27868	0.936919	0.0795873	-0.48296	0.138706
1999	114	3	4	0	1	-0.144921	-0.169599	-0.258847	0.936919	0.0795873	-0.424077	0.0479995
1999	114	4	5	0	1	-0.150723	-0.159722	-0.259904	0.936919	0.0795873	-0.309664	-0.0161367
1999	114	5	6	0	1	-0.132787	-0.157721	-0.2466	0.936919	0.0795873	0.114001	0.0122752
1999	114	6	7	0	1	-0.147172	-0.160608	-0.249185	0.936919	0.0795873	0.827769	0.179875
1999	114	7	8	0	1	-0.255003	-0.16938	-0.255918	0.936919	0.0795873	0.333254	0.238308
1999	114	8	9	0	1	-0.213097	-0.168548	-0.246127	0.936919	0.0795873	0.348573	0.29337
1999	114	9	10	0	1	-0.201473	-0.17139	-0.241119	0.936919	0.0795873	0.359104	0.346036
1999	114	10	11	0	1	-0.186621	-0.17043	-0.22939	0.936919	0.0795873	0.7191	0.472664
1999	114	11	12	0	1	-0.183265	-0.247954	-0.217134	0.936919	0.0795873	0.758833	0.60374
1999	114	12	13	0	1	-0.183265	-0.247954	-0.216751	0.936919	0.0795873	0.822503	0.738547
1999	114	13	14	0	1	-0.177082	-0.238452	-0.207329	0.936919	0.0795873	-0.223016	0.656183
1999	114	14	15	0	1	-0.155344	-0.240456	-0.204337	0.936919	0.0795873	-0.517427	0.514592
1999	114	15	16	0	1	-0.14755	-0.238835	-0.201658	0.936919	0.0795873	0.0651719	0.497405
1999	114	16	17	0	1	-0.137901	-0.235388	-0.201658	0.936919	0.0795873	-0.746254	0.321715
1999	114	17	18	0	1	-0.102588	-0.217055	-0.201658	0.936919	0.0795873	0.128363	0.322926
1999	114	18	19	0	1	-0.116585	-0.183227	-0.195726	0.936919	0.0795873	0.456763	0.387514
1999	114	19	20	0	1	-0.115917	-0.180302	-0.187894	0.936919	0.0795873	0.531443	0.463972
1999	114	20	21	0	1	-0.115606	-0.179932	-0.186437	0.936919	0.0795873	0.0934163	0.450844
1999	114	21	22	0	1	-0.127754	-0.18071	-0.188256	0.936919	0.0795873	-0.831945	0.251471
1999	114	22	23	0	1	-0.135213	-0.169745	-0.190027	0.936919	0.0795873	-0.199559	0.186971
1999	114	23	24	0	1	-0.192418	-0.227424	-0.202627	0.936919	0.0795873	0.564953	0.280676
1999	114	24	25	0	1	-0.198931	-0.218383	-0.203587	0.936919	0.0795873	-0.0947197	0.243132
1999	114	25	26	0	1	-0.217905	-0.255336	-0.229868	0.936919	0.0795873	-0.0377523	0.225637
1999	114	26	27	0	1	-0.158967	-0.187597	-0.267384	0.936919	0.0795873	0.550113	0.327144
1999	114	27	28	0	1	-0.17248	-0.199705	-0.27808	0.936919	0.0795873	0.35336	0.381027
1999	114	28	29	0	1	-0.193945	-0.220709	-0.289216	0.936919	0.0795873	0.523305	0.463736
1999	114	29	30	0	1	-0.19355	-0.220483	-0.284588	0.936919	0.0795873	-0.0166888	0.434027
1999	114	30	31	0	1	-0.188086	-0.225534	-0.284452	0.936919	0.0795873	-0.3111	0.346004
1999	114	31	32	1	1	-0.19529	-0.232461	-0.289385	0.936919	0.0795873	-0.0425395	0.315365
1999	114	0	1	0	1	-0.124464	-0.155707	-0.278292	0.936919	0.0795873	0.253787	0.254676
1999	114	1	2	0	1	-0.127179	-0.158142	-0.278357	0.936919	0.0795873	-0.0276993	0.242756
1999	114	2	3	0	1	-0.129061	-0.165501	-0.27868	0.936919	0.0795873	-0.48296	0.138706
1999	114	3	4	0	1	-0.144921	-0.169599	-0.258847	0.936919	0.0795873	-0.424077	0.0479995
1999	114	4	5	0	1	-0.150723	-0.159722	-0.259904	0.936919	0.0795873	-0.309664	-0.0161367
1999	114	5	6	0	1	-0.132787	-0.157721	-0.2466	0.936919	0.0795873	0.114001	0.0122752
1999	114	6	7	0	1	-0.147172	-0.160608	-0.249185	0.936919	0.0795873	0.827769	0.179875
1999	114	7	8	0	1	-0.255003	-0.16938	-0.255918	0.936919	0.0795873	0.333254	0.238308
1999	114	8	9	0	1	-0.213097	-0.168548	-0.246127	0.936919	0.0795873	0.348573	0.29337
1999	114	9	10	0	1	-0.201473	-0.17139	-0.241119	0.936919	0.0795873	0.359104	0.346036
1999	114	10	11	0	1	-0.186621	-0.17043	-0.22939	0.936919	0.0795873	0.7191	0.472664
1999	114	11	12	0	1	-0.183265	-0.247954	-0.217134	0.936919	0.0795873	0.758833	0.60374
1999	114	12	13	0	1	-0.183265	-0.247954	-0.216751	0.936919	0.0795873	0.822503	0.738547
1999	114	13	14	0	1	-0.177082	-0.238452	-0.207329	0.936919	0.0795873	-0.223016	0.656183
1999	114	14	15	0	1	-0.155344	-0.240456	-0.204337	0.936919	0.0795873	-0.517427	0.514592
1999	114	15	16	0	1	-0.14755	-0.238835	-0.201658	0.936919	0.0795873	0.0651719	0.497405
1999	114	16	17	0	1	-0.137901	-0.235388	-0.201658	0.936919	0.0795873	-0.746254	0.321715
1999	114	17	18	0	1	-0.102588	-0.217055	-0.201658	0.936919	0.0795873	0.128363	0.322926
1999	114	18	19	0	1	-0.116585	-0.183227	-0.195726	0.936919	0.0795873	0.456763	0.387514
1999	114	19	20	0	1	-0.115917	-0.180302	-0.187894	0.936919	0.0795873	0.531443	0.463972
1999	114	20	21	0	1	-0.115606	-0.179932	-0.186437	0.936919	0.0795873	0.0934163	0.450844
1999	114	21	22	0	1	-0.127754	-0.18071	-0.188256	0.936919	0.0795873	-0.831945	0.251471
1999	114	22	23	0	1	-0.135213	-0.169745	-0.190027	0.936919	0.0795873	-0.199559	0.186971
1999	114	23	24	0	1	-0.192418	-0.227424	-0.202627	0.936919	0.0795873	0.564953	0.280676
1999	114	24	25	0	1	-0.198931	-0.218383	-0.203587	0.936919	0.0795873	-0.0947197	0.243132
1999	114	25	26	0	1	-0.217905	-0.255336	-0.229868	0.936919	0.0795873	-0.0377523	0.225637
1999	114	26	27	0	1	-0.158967	-0.187597	-0.267384	0.936919	0.0795873	0.550113	0.327144
1999	114	27	28	0	1	-0.17248	-0.199705	-0.27808	0.936919	0.0795873	0.35336	0.381027
1999	114	28	29	0	1	-0.193945	-0.220709	-0.289216	0.936919	0.0795873	0.523305	0.463736
1999	114	29	30	0	1	-0.19355	-0.220483	-0.284588	0.936919	0.0795873	-0.0166888	0.434027
1999	114	30	31	0	1	-0.188086	-0.225534	-0.284452	0.936919	0.0795873	-0.3111	0.346004
1999	114	31	32	0	1	-0.19529	-0.232461	-0.289385	0.936919	0.0795873	-0.0425395	0.315365
1999	114	32	33	0	1	-0.190192	-0.232461	-0.284139	0.936919	0.0795873	-0.611256	0.171266
1999	114	33	34	0	1	-0.176611	-0.238431	-0.298216	0.936919	0.0795873	0.366285	0.223212
1999	114	34	35	0	1	-0.168456	-0.25213	-0.309814	0.936919	0.0795873	-0.0344013	0.18989
1999	114	35	36	0	1	-0.152746	-0.247661	-0.303627	0.936919	0.0795873	0.0484168	0.171273
1999	114	36	37	0	1	-0.171661	-0.273776	-0.329402	0.936919	0.0795873	0.214053	0.186165
1999	114	37	38	0	1	-0.169258	-0.280297	-0.330004	0.936919	0.0795873	0.329903	0.228275
1999	114	38	39	1	1	-0.162834	-0.271092	-0.313224	0.936919	0.0795873	0.2265	0.24976
1999	114	0	1	0	1	-0.124464	-0.155707	-0.278292	0.936919	0.0795873	0.253787	0.254676
1999	114	1	2	0	1	-0.127179	-0.158142	-0.278357	0.936919	0.0795873	-0.0276993	0.242756
1999	114	2	3	0	1	-0.129061	-0.165501	-0.27868	0.936919	0.0795873	-0.48296	0.138706
1999	114	3	4	0	1	-0.144921	-0.169599	-0.258847	0.936919	0.0795873	-0.424077	0.0479995
1999	114	4	5	0	1	-0.150723	-0.159722	-0.259904	0.936919	0.0795873	-0.309664	-0.0161367
1999	114	5	6	0	1	-0.132787	-0.157721	-0.2466	0.936919	0.0795873	0.114001	0.0122752
1999	114	6	7	0	1	-0.147172	-0.160608	-0.249185	0.936919	0.0795873	0.827769	0.179875
1999	114	7	8	0	1	-0.255003	-0.16938	-0.255918	0.936919	0.0795873	0.333254	0.238308
1999	114	8	9	0	1	-0.213097	-0.168548	-0.246127	0.936919	0.0795873	0.348573	0.29337
1999	114	9	10	0	1	-0.201473	-0.17139	-0.241119	0.936919	0.0795873	0.359104	0.346036
1999	114	10	11	0	1	-0.186621	-0.17043	-0.22939	0.936919	0.0795873	0.7191	0.472664
1999	114	11	12	0	1	-0.183265	-0.247954	-0.217134	0.936919	0.0795873	0.758833	0.60374
1999	114	12	13	0	1	-0.183265	-0.247954	-0.216751	0.936919	0.0795873	0.822503	0.738547
1999	114	13	14	0	1	-0.177082	-0.238452	-0.207329	0.936919	0.0795873	-0.223016	0.656183
1999	114	14	15	0	1	-0.155344	-0.240456	-0.204337	0.936919	0.0795873	-0.517427	0.514592
1999	114	15	16	0	1	-0.14755	-0.238835	-0.201658	0.936919	0.0795873	0.0651719	0.497405
1999	114	16	17	0	1	-0.137901	-0.235388	-0.201658	0.936919	0.0795873	-0.746254	0.321715
1999	114	17	18	0	1	-0.102588	-0.217055	-0.201658	0.936919	0.0795873	0.128363	0.322926
1999	114	18	19	0	1	-0.116585	-0.183227	-0.195726	0.936919	0.0795873	0.456763	0.387514
1999	114	19	20	0	1	-0.115917	-0.180302	-0.187894	0.936919	0.0795873	0.531443	0.463972
1999	114	20	21	0	1	-0.115606	-0.179932	-0.186437	0.936919	0.0795873	0.0934163	0.450844
1999	114	21	22	0	1	-0.127754	-0.18071	-0.188256	0.936919	0.0795873	-0.831945	0.251471
1999	114	22	23	0	1	-0.135213	-0.169745	-0.190027	0.936919	0.0795873	-0.199559	0.186971
1999	114	23	24	0	1	-0.192418	-0.227424	-0.202627	0.936919	0.0795873	0.564953	0.280676
1999	114	24	25	0	1	-0.198931	-0.218383	-0.203587	0.936919	0.0795873	-0.0947197	0.243132
1999	114	25	26	0	1	-0.217905	-0.255336	-0.229868	0.936919	0.0795873	-0.0377523	0.225637
1999	114	26	27	0	1	-0.158967	-0.187597	-0.267384	0.936919	0.0795873	0.550113	0.327144
1999	114	27	28	0	1	-0.17248	-0.199705	-0.27808	0.936919	0.0795873	0.35336	0.381027
1999	114	28	29	0	1	-0.193945	-0.220709	-0.289216	0.936919	0.0795873	0.523305	0.463736
1999	114	29	30	0	1	-0.19355	-0.220483	-0.284588	0.936919	0.0795873	-0.0166888	0.434027
1999	114	30	31	0	1	-0.188086	-0.225534	-0.284452	0.936919	0.0795873	-0.3111	0.346004
1999	114	31	32	0	1	-0.19529	-0.232461	-0.289385	0.936919	0.0795873	-0.0425395	0.315365
1999	114	32	33	0	1	-0.190192	-0.232461	-0.284139	0.936919	0.0795873	-0.611256	0.171266
1999	114	33	34	0	1	-0.176611	-0.238431	-0.298216	0.936919	0.0795873	0.366285	0.223212
1999	114	34	35	0	1	-0.168456	-0.25213	-0.309814	0.936919	0.0795873	-0.0344013	0.18989
1999	114	35	36	0	1	-0.152746	-0.247661	-0.303627	0.936919	0.0795873	0.0484168	0.171273
1999	114	36	37	0	1	-0.171661	-0.273776	-0.329402	0.936919	0.0795873	0.214053	0.186165
1999	114	37	38	0	1	-0.169258	-0.280297	-0.330004	0.936919	0.0795873	0.329903	0.228275
1999	114	38	39	0	1	-0.162834	-0.271092	-0.313224	0.936919	0.0795873	0.2265	0.24976
1999	114	39	40	0	1	-0.170551	-0.273396	-0.312843	0.936919	0.0795873	0.431391	0.312969
1999	114	40	41	0	1	-0.172898	-0.271189	-0.314665	0.936919	0.0795873	0.299743	0.34941
1999	114	41	42	0	1	-0.156573	-0.236377	-0.309983	0.936919	0.0795873	0.504635	0.429554
1999	114	42	43	0	1	-0.118507	-0.211946	-0.296332	0.936919	0.0795873	0.353839	0.481279
1999	114	43	44	0	1	0.0509599	-0.120696	-0.226356	0.936919	0.0795873	0.275808	0.520544
1999	114	44	45	1	1	0.0678856	-0.108572	-0.225977	0.936919	0.0795873	0.419423	0.585164
1999	114	0	1	0	1	-0.124464	-0.155707	-0.278292	0.936919	0.0795873	0.253787	0.254676
1999	114	1	2	0	1	-0.127179	-0.158142	-0.278357	0.936919	0.0795873	-0.0276993	0.242756
1999	114	2	3	0	1	-0.129061	-0.165501	-0.27868	0.936919	0.0795873	-0.48296	0.138706
1999	114	3	4	0	1	-0.144921	-0.169599	-0.258847	0.936919	0.0795873	-0.424077	0.0479995
1999	114	4	5	0	1	-0.150723	-0.159722	-0.259904	0.936919	0.0795873	-0.309664	-0.0161367
1999	114	5	6	0	1	-0.132787	-0.157721	-0.2466	0.936919	0.0795873	0.114001	0.0122752
1999	114	6	7	0	1	-0.147172	-0.160608	-0.249185	0.936919	0.0795873	0.827769	0.179875
1999	114	7	8	0	1	-0.255003	-0.16938	-0.255918	0.936919	0.0795873	0.333254	0.238308
1999	114	8	9	0	1	-0.213097	-0.168548	-0.246127	0.936919	0.0795873	0.348573	0.29337
1999	114	9	10	0	1	-0.201473	-0.17139	-0.241119	0.936919	0.0795873	0.359104	0.346036
1999	114	10	11	0	1	-0.186621	-0.17043	-0.22939	0.936919	0.0795873	0.7191	0.472664
1999	114	11	12	0	1	-0.183265	-0.247954	-0.217134	0.936919	0.0795873	0.758833	0.60374
1999	114	12	13	0	1	-0.183265	-0.247954	-0.216751	0.936919	0.0795873	0.822503	0.738547
1999	114	13	14	0	1	-0.177082	-0.238452	-0.207329	0.936919	0.0795873	-0.223016	0.656183
1999	114	14	15	0	1	-0.155344	-0.240456	-0.204337	0.936919	0.0795873	-0.517427	0.514592
1999	114	15	16	0	1	-0.14755	-0.238835	-0.201658	0.936919	0.0795873	0.0651719	0.497405
1999	114	16	17	0	1	-0.137901	-0.235388	-0.201658	0.936919	0.0795873	-0.746254	0.321715
1999	114	17	18	0	1	-0.102588	-0.217055	-0.201658	0.936919	0.0795873	0.128363	0.322926
1999	114	18	19	0	1	-0.116585	-0.183227	-0.195726	0.936919	0.0795873	0.456763	0.387514
1999	114	19	20	0	1	-0.115917	-0.180302	-0.187894	0.936919	0.0795873	0.531443	0.463972
1999	114	20	21	0	1	-0.115606	-0.179932	-0.186437	0.936919	0.0795873	0.0934163	0.450844
1999	114	21	22	0	1	-0.127754	-0.18071	-0.188256	0.936919	0.0795873	-0.831945	0.251471
1999	114	22	23	0	1	-0.135213	-0.169745	-0.190027	0.936919	0.0795873	-0.199559	0.186971
1999	114	23	24	0	1	-0.192418	-0.227424	-0.202627	0.936919	0.0795873	0.564953	0.280676
1999	114	24	25	0	1	-0.198931	-0.218383	-0.203587	0.936919	0.0795873	-0.0947197	0.243132
1999	114	25	26	0	1	-0.217905	-0.255336	-0.229868	0.936919	0.0795873	-0.0377523	0.225637
1999	114	26	27	0	1	-0.158967	-0.187597	-0.267384	0.936919	0.0795873	0.550113	0.327144
1999	114	27	28	0	1	-0.17248	-0.199705	-0.27808	0.936919	0.0795873	0.35336	0.381027
1999	114	28	29	0	1	-0.193945	-0.220709	-0.289216	0.936919	0.0795873	0.523305	0.463736
1999	114	29	30	0	1	-0.19355	-0.220483	-0.284588	0.936919	0.0795873	-0.0166888	0.434027
1999	114	30	31	0	1	-0.188086	-0.225534	-0.284452	0.936919	0.0795873	-0.3111	0.346004
1999	114	31	32	0	1	-0.19529	-0.232461	-0.289385	0.936919	0.0795873	-0.0425395	0.315365
1999	114	32	33	0	1	-0.190192	-0.232461	-0.284139	0.936919	0.0795873	-0.611256	0.171266
1999	114	33	34	0	1	-0.176611	-0.238431	-0.298216	0.936919	0.0795873	0.366285	0.223212
1999	114	34	35	0	1	-0.168456	-0.25213	-0.309814	0.936919	0.0795873	-0.0344013	0.18989
1999	114	35	36	0	1	-0.152746	-0.247661	-0.303627	0.936919	0.0795873	0.0484168	0.171273
1999	114	36	37	0	1	-0.171661	-0.273776	-0.329402	0.936919	0.0795873	0.214053	0.186165
1999	114	37	38	0	1	-0.169258	-0.280297	-0.330004	0.936919	0.0795873	0.329903	0.228275
1999	114	38	39	0	1	-0.162834	-0.271092	-0.313224	0.936919	0.0795873	0.2265	0.24976
1999	114	39	40	0	1	-0.170551	-0.273396	-0.312843	0.936919	0.0795873	0.431391	0.312969
1999	114	40	41	0	1	-0.172898	-0.271189	-0.314665	0.936919	0.0795873	0.299743	0.34941
1999	114	41	42	0	1	-0.156573	-0.236377	-0.309983	0.936919	0.0795873	0.504635	0.429554
1999	114	42	43	0	1	-0.118507	-0.211946	-0.296332	0.936919	0.0795873	0.353839	0.481279
1999	114	43	44	0	1	0.0509599	-0.120696	-0.226356	0.936919	0.0795873	0.275808	0.520544
1999	114	44	45	0	1	0.0678856	-0.108572	-0.225977	0.936919	0.0795873	0.419423	0.585164
1999	114	45	46	1	1	0.043564	-0.110884	-0.234882	0.936919	0.0795873	-0.385301	0.482866
1999	114	0	1	0	1	-0.124464	-0.155707	-0.278292	0.936919	0.0795873	0.253787	0.254676
1999	114	1	2	0	1	-0.127179	-0.158142	-0.278357	0.936919	0.0795873	-0.0276993	0.242756
1999	114	2	3	0	1	-0.129061	-0.165501	-0.27868	0.936919	0.0795873	-0.48296	0.138706
1999	114	3	4	0	1	-0.144921	-0.169599	-0.258847	0.936919	0.0795873	-0.424077	0.0479995
1999	114	4	5	0	1	-0.150723	-0.159722	-0.259904	0.936919	0.0795873	-0.309664	-0.0161367
1999	114	5	6	0	1	-0.132787	-0.157721	-0.2466	0.936919	0.0795873	0.114001	0.0122752
1999	114	6	7	0	1	-0.147172	-0.160608	-0.249185	0.936919	0.0795873	0.827769	0.179875
1999	114	7	8	0	1	-0.255003	-0.16938	-0.255918	0.936919	0.0795873	0.333254	0.238308
1999	114	8	9	0	1	-0.213097	-0.168548	-0.246127	0.936919	0.0795873	0.348573	0.29337
1999	114	9	10	0	1	-0.201473	-0.17139	-0.241119	0.936919	0.0795873	0.359104	0.346036
1999	114	10	11	0	1	-0.186621	-0.17043	-0.22939	0.936919	0.0795873	0.7191	0.472664
1999	114	11	12	0	1	-0.183265	-0.247954	-0.217134	0.936919	0.0795873	0.758833	0.60374
1999	114	12	13	0	1	-0.183265	-0.247954	-0.216751	0.936919	0.0795873	0.822503	0.738547
1999	114	13	14	0	1	-0.177082	-0.238452	-0.207329	0.936919	0.0795873	-0.223016	0.656183
1999	114	14	15	0	1	-0.155344	-0.240456	-0.204337	0.936919	0.0795873	-0.517427	0.514592
1999	114	15	16	0	1	-0.14755	-0.238835	-0.201658	0.936919	0.0795873	0.0651719	0.497405
1999	114	16	17	0	1	-0.137901	-0.235388	-0.201658	0.936919	0.0795873	-0.746254	0.321715
1999	114	17	18	0	1	-0.102588	-0.217055	-0.201658	0.936919	0.0795873	0.128363	0.322926
1999	114	18	19	0	1	-0.116585	-0.183227	-0.195726	0.936919	0.0795873	0.456763	0.387514
1999	114	19	20	0	1	-0.115917	-0.180302	-0.187894	0.936919	0.0795873	0.531443	0.463972
1999	114	20	21	0	1	-0.115606	-0.179932	-0.186437	0.936919	0.0795873	0.0934163	0.450844
1999	114	21	22	0	1	-0.127754	-0.18071	-0.188256	0.936919	0.0795873	-0.831945	0.251471
1999	114	22	23	0	1	-0.135213	-0.169745	-0.190027	0.936919	0.0795873	-0.199559	0.186971
[truncated: 63,536 more rows]

## Sheet: dataset_02
season	colony.id	dur	zstrt	zcs	zrt	zrs	ztb	zrpseas
1999	163	161.6	0.0715756	-0.330226	0.515434	0.073676	-0.738971	-0.521432
1999	114	180.4	-0.0856487	1.43916	0.515434	0.073676	-0.738971	-0.521432
1999	127	148.8	-0.128966	-0.161713	0.515434	0.073676	-0.738971	-0.521432
1999	113	174.7	-0.111318	0.124759	0.515434	0.073676	-0.738971	-0.521432
1999	130	173	-0.124153	-0.229118	0.515434	0.073676	-0.738971	-0.521432
1999	120	168.8	-0.0471448	-0.24597	0.515434	0.073676	-0.738971	-0.521432
1999	150	155	-0.127361	-0.0269029	0.515434	0.073676	-0.738971	-0.521432
1999	121	120	-0.159448	-0.212267	0.515434	0.073676	-0.738971	-0.521432
1999	155	174	-0.213995	-0.24597	0.515434	0.073676	-0.738971	-0.521432
1999	177	150.3	-0.252499	-0.161713	0.515434	0.073676	-0.738971	-0.521432
1999	104	143.9	-0.0952747	-0.0606055	0.515434	0.073676	-0.738971	-0.521432
1999	136	187.4	-0.13057	-0.161713	0.515434	0.073676	-0.738971	-0.521432
1999	132	163.5	-0.127361	0.343825	0.515434	0.073676	-0.738971	-0.521432
1999	140	166	-0.0471448	0.883066	0.515434	0.073676	-0.738971	-0.521432
2000	114	98	-0.319881	1.9447	-0.242428	0.768962	0.218235	0.44998
2000	127	104	-0.624704	-0.313375	-0.242428	0.768962	0.218235	0.44998
2000	113	48.9	-0.319881	0.158461	-0.242428	0.768962	0.218235	0.44998
2000	130	39.6	-0.307046	-0.178564	-0.242428	0.768962	0.218235	0.44998
2000	120	88.6	-0.554113	-0.161713	-0.242428	0.768962	0.218235	0.44998
2000	150	82.2	-0.505983	-0.0774568	-0.242428	0.768962	0.218235	0.44998
2000	121	78.5	-0.384054	-0.144862	-0.242428	0.768962	0.218235	0.44998
2000	112	62.4	-0.461062	-0.229118	-0.242428	0.768962	0.218235	0.44998
2000	190	100.2	-0.595826	0.0405022	-0.242428	0.768962	0.218235	0.44998
2000	110	98.5	-0.664812	0.630297	-0.242428	0.768962	0.218235	0.44998
2000	177	101.3	-0.661603	-0.111159	-0.242428	0.768962	0.218235	0.44998
2000	123	111.1	-0.749841	0.596595	-0.242428	0.768962	0.218235	0.44998
2000	165	91.9	-0.485127	0.00679964	-0.242428	0.768962	0.218235	0.44998
2000	104	61.4	-0.48994	-0.195416	-0.242428	0.768962	0.218235	0.44998
2010	114	46.8	1.1914	0.512338	0.836769	-0.26434	-0.163081	0.286579
2010	120	142.4	-0.104901	-0.414482	0.836769	-0.26434	-0.163081	0.286579
2010	177	87.8	0.620257	-0.111159	0.836769	-0.26434	-0.163081	0.286579
2010	187	110.5	0.233613	0.192164	0.836769	-0.26434	-0.163081	0.286579
2010	153	52.8	0.966792	-0.24597	0.836769	-0.26434	-0.163081	0.286579
2010	135	57	1.28445	1.57397	0.836769	-0.26434	-0.163081	0.286579
2010	198	88.1	0.57694	-0.24597	0.836769	-0.26434	-0.163081	0.286579
2011	114	53.6	0.0298631	0.0910561	-0.491691	-0.411955	0.451686	0.756095
2011	120	42.6	-0.0262885	-0.481888	-0.491691	-0.411955	0.451686	0.756095
2011	177	56.4	-0.00543221	-0.0606055	-0.491691	-0.411955	0.451686	0.756095
2011	123	60.7	-0.0904617	-0.0943081	-0.491691	-0.411955	0.451686	0.756095
2011	187	73.5	0.512766	0.0742048	-0.491691	-0.411955	0.451686	0.756095
2011	153	12.8	-0.0214755	-0.498739	-0.491691	-0.411955	0.451686	0.756095
2011	135	128.1	0.177461	0.697702	-0.491691	-0.411955	0.451686	0.756095
2012	114	100	-0.0311015	-0.330226	-0.290266	-0.277176	0.711382	-0.509439
2012	120	72	-0.0792314	-0.481888	-0.290266	-0.277176	0.711382	-0.509439
2012	177	53	-0.368011	-0.195416	-0.290266	-0.277176	0.711382	-0.509439
2012	187	112.2	-0.0407275	-0.161713	-0.290266	-0.277176	0.711382	-0.509439
2012	140	64.8	-0.342342	-0.0437542	-0.290266	-0.277176	0.711382	-0.509439
2012	153	0	1.5251	-0.397631	-0.290266	-0.277176	0.711382	-0.509439
2012	135	97.7	0.0378847	0.310123	-0.290266	-0.277176	0.711382	-0.509439
2012	198	26.4	0.828819	-0.431334	-0.290266	-0.277176	0.711382	-0.509439
2013	114	113.4	0.645926	-0.38078	-0.559357	-0.692209	-0.0601426	-0.317555
2013	120	158	-0.125757	-0.51559	-0.559357	-0.692209	-0.0601426	-0.317555
2013	150	166.2	-0.124153	-0.347077	-0.559357	-0.692209	-0.0601426	-0.317555
2013	155	189.3	0.158209	-0.414482	-0.559357	-0.692209	-0.0601426	-0.317555
2013	187	131.5	0.989252	-0.262821	-0.559357	-0.692209	-0.0601426	-0.317555
2013	135	150	0.155001	-0.0100516	-0.559357	-0.692209	-0.0601426	-0.317555
2013	185	173.7	0.129332	-0.24597	-0.559357	-0.692209	-0.0601426	-0.317555

## Sheet: dataset_03
season	colony.id	pb.1	pb.2	zdur	zcs	zrt	zrs	ztb	zrpseas
1999	163	5	2	0.558758	-0.330226	0.515434	0.073676	-0.738971	-0.521432
1999	114	49	11	0.748487	1.43916	0.515434	0.073676	-0.738971	-0.521432
1999	127	5	7	0.429581	-0.161713	0.515434	0.073676	-0.738971	-0.521432
1999	113	15	6	0.690963	0.124759	0.515434	0.073676	-0.738971	-0.521432
1999	130	6	4	0.673807	-0.229118	0.515434	0.073676	-0.738971	-0.521432
1999	120	5	5	0.63142	-0.24597	0.515434	0.073676	-0.738971	-0.521432
1999	150	10	6	0.492151	-0.0269029	0.515434	0.073676	-0.738971	-0.521432
1999	121	11	0	0.138933	-0.212267	0.515434	0.073676	-0.738971	-0.521432
1999	155	5	5	0.683898	-0.24597	0.515434	0.073676	-0.738971	-0.521432
1999	177	8	4	0.444719	-0.161713	0.515434	0.073676	-0.738971	-0.521432
1999	104	6	9	0.38013	-0.0606055	0.515434	0.073676	-0.738971	-0.521432
1999	136	8	4	0.819131	-0.161713	0.515434	0.073676	-0.738971	-0.521432
1999	132	13	14	0.577933	0.343825	0.515434	0.073676	-0.738971	-0.521432
1999	140	20	23	0.603163	0.883066	0.515434	0.073676	-0.738971	-0.521432
2000	114	37	38	-0.0830905	1.9447	-0.242428	0.768962	0.218235	0.44998
2000	127	4	4	-0.0225387	-0.313375	-0.242428	0.768962	0.218235	0.44998
2000	113	12	10	-0.578606	0.158461	-0.242428	0.768962	0.218235	0.44998
2000	130	5	7	-0.672461	-0.178564	-0.242428	0.768962	0.218235	0.44998
2000	120	5	7	-0.177955	-0.161713	-0.242428	0.768962	0.218235	0.44998
2000	150	8	7	-0.242543	-0.0774568	-0.242428	0.768962	0.218235	0.44998
2000	121	12	1	-0.279884	-0.144862	-0.242428	0.768962	0.218235	0.44998
2000	112	3	7	-0.442364	-0.229118	-0.242428	0.768962	0.218235	0.44998
2000	190	6	12	-0.0608882	0.0405022	-0.242428	0.768962	0.218235	0.44998
2000	110	13	23	-0.0780445	0.630297	-0.242428	0.768962	0.218235	0.44998
2000	177	6	8	-0.049787	-0.111159	-0.242428	0.768962	0.218235	0.44998
2000	123	21	14	0.0491142	0.596595	-0.242428	0.768962	0.218235	0.44998
2000	165	8	9	-0.144651	0.00679964	-0.242428	0.768962	0.218235	0.44998
2000	104	5	6	-0.452456	-0.195416	-0.242428	0.768962	0.218235	0.44998
2010	114	11	21	-0.599799	0.512338	0.836769	-0.26434	-0.163081	0.286579
2010	120	3	2	0.364993	-0.414482	0.836769	-0.26434	-0.163081	0.286579
2010	177	9	5	-0.186028	-0.111159	0.836769	-0.26434	-0.163081	0.286579
2010	187	16	7	0.043059	0.192164	0.836769	-0.26434	-0.163081	0.286579
2010	153	4	6	-0.539247	-0.24597	0.836769	-0.26434	-0.163081	0.286579
2010	135	30	34	-0.496861	1.57397	0.836769	-0.26434	-0.163081	0.286579
2010	198	4	6	-0.183001	-0.24597	0.836769	-0.26434	-0.163081	0.286579
2011	114	4	16	-0.531173	0.0910561	-0.491691	-0.411955	0.451686	0.756095
2011	120	3	0	-0.642185	-0.481888	-0.491691	-0.411955	0.451686	0.756095
2011	177	2	13	-0.502916	-0.0606055	-0.491691	-0.411955	0.451686	0.756095
2011	123	5	9	-0.459521	-0.0943081	-0.491691	-0.411955	0.451686	0.756095
2011	187	3	16	-0.330343	0.0742048	-0.491691	-0.411955	0.451686	0.756095
2011	153	1	1	-0.942925	-0.498739	-0.491691	-0.411955	0.451686	0.756095
2011	135	5	33	0.220678	0.697702	-0.491691	-0.411955	0.451686	0.756095
2012	114	3	4	-0.0629066	-0.330226	-0.290266	-0.277176	0.711382	-0.509439
2012	120	3	0	-0.345481	-0.481888	-0.290266	-0.277176	0.711382	-0.509439
2012	177	2	9	-0.537229	-0.195416	-0.290266	-0.277176	0.711382	-0.509439
2012	187	8	4	0.0602154	-0.161713	-0.290266	-0.277176	0.711382	-0.509439
2012	140	6	10	-0.418144	-0.0437542	-0.290266	-0.277176	0.711382	-0.509439
2012	153	1	4	-1.0721	-0.397631	-0.290266	-0.277176	0.711382	-0.509439
2012	135	10	16	-0.0861181	0.310123	-0.290266	-0.277176	0.711382	-0.509439
2012	198	2	2	-0.805675	-0.431334	-0.290266	-0.277176	0.711382	-0.509439
2013	114	6	0	0.0723257	-0.38078	-0.559357	-0.692209	-0.0601426	-0.317555
2013	120	2	0	0.522427	-0.51559	-0.559357	-0.692209	-0.0601426	-0.317555
2013	150	3	4	0.605181	-0.347077	-0.559357	-0.692209	-0.0601426	-0.317555
2013	155	3	2	0.838305	-0.414482	-0.559357	-0.692209	-0.0601426	-0.317555
2013	187	7	2	0.25499	-0.262821	-0.559357	-0.692209	-0.0601426	-0.317555
2013	135	5	12	0.441691	-0.0100516	-0.559357	-0.692209	-0.0601426	-0.317555
2013	185	7	3	0.680871	-0.24597	-0.559357	-0.692209	-0.0601426	-0.317555

## Sheet: dataset_04
season	colony.id	clutches	zp	zcs	zrt	zrs	ztb	zrpseas
1999	163	23	0.260555	-0.336239	0.50723	0.068301	-0.733371	-0.530802
1999	114	75	-0.0644606	1.42744	0.50723	0.068301	-0.733371	-0.530802
1999	127	20	-0.489804	-0.16827	0.50723	0.068301	-0.733371	-0.530802
1999	113	57	-0.107803	0.117279	0.50723	0.068301	-0.733371	-0.530802
1999	130	23	-0.215525	-0.235458	0.50723	0.068301	-0.733371	-0.530802
1999	120	16	0.0385728	-0.252254	0.50723	0.068301	-0.733371	-0.530802
1999	150	17	0.134641	-0.0338939	0.50723	0.068301	-0.733371	-0.530802
1999	121	54	0.707049	-0.218661	0.50723	0.068301	-0.733371	-0.530802
1999	155	27	-0.253123	-0.252254	0.50723	0.068301	-0.733371	-0.530802
1999	177	22	-0.381447	-0.16827	0.50723	0.068301	-0.733371	-0.530802
1999	104	20	-0.489804	-0.0674878	0.50723	0.068301	-0.733371	-0.530802
1999	136	30	0.900906	-0.16827	0.50723	0.068301	-0.733371	-0.530802
1999	132	52	0.596748	0.335639	0.50723	0.068301	-0.733371	-0.530802
1999	140	50	0.70496	0.873142	0.50723	0.068301	-0.733371	-0.530802
2000	114	35	-0.489804	1.93135	-0.246145	0.759284	0.233198	0.441111
2000	127	11	-0.489804	-0.319442	-0.246145	0.759284	0.233198	0.441111
2000	113	22	0.204773	0.150873	-0.246145	0.759284	0.233198	0.441111
2000	130	9	-0.489804	-0.185067	-0.246145	0.759284	0.233198	0.441111
2000	120	20	1.65673	-0.16827	-0.246145	0.759284	0.233198	0.441111
2000	150	25	0.398658	-0.0842848	-0.246145	0.759284	0.233198	0.441111
2000	121	25	-0.133018	-0.151473	-0.246145	0.759284	0.233198	0.441111
2000	112	5	-0.489804	-0.235458	-0.246145	0.759284	0.233198	0.441111
2000	190	12	-0.489804	0.033294	-0.246145	0.759284	0.233198	0.441111
2000	110	34	-0.18657	0.621188	-0.246145	0.759284	0.233198	0.441111
2000	177	22	-0.489804	-0.117879	-0.246145	0.759284	0.233198	0.441111
2000	123	19	-0.280829	0.587594	-0.246145	0.759284	0.233198	0.441111
2000	165	8	0.284631	-0.000299946	-0.246145	0.759284	0.233198	0.441111
2000	104	5	-0.489804	-0.201864	-0.246145	0.759284	0.233198	0.441111
2010	114	28	-0.489804	0.503609	0.826663	-0.267623	-0.151849	0.277625
2010	120	15	-0.489804	-0.420224	0.826663	-0.267623	-0.151849	0.277625
2010	177	27	-0.489804	-0.117879	0.826663	-0.267623	-0.151849	0.277625
2010	187	56	-0.00219698	0.184467	0.826663	-0.267623	-0.151849	0.277625
2010	153	13	-0.489804	-0.252254	0.826663	-0.267623	-0.151849	0.277625
2010	135	61	-0.308369	1.56182	0.826663	-0.267623	-0.151849	0.277625
2010	198	10	-0.0878073	-0.252254	0.826663	-0.267623	-0.151849	0.277625
2011	114	7	-0.489804	0.0836849	-0.493933	-0.414324	0.468932	0.747383
2011	120	4	-0.133983	-0.487412	-0.493933	-0.414324	0.468932	0.747383
2011	177	5	0.872132	-0.0674878	-0.493933	-0.414324	0.468932	0.747383
2011	123	12	0.0503145	-0.101082	-0.493933	-0.414324	0.468932	0.747383
2011	187	4	-0.489804	0.0668879	-0.493933	-0.414324	0.468932	0.747383
2011	153	2	-0.489804	-0.504209	-0.493933	-0.414324	0.468932	0.747383
2011	135	20	-0.489804	0.688376	-0.493933	-0.414324	0.468932	0.747383
2012	114	11	-0.0139465	-0.336239	-0.293701	-0.28038	0.731168	-0.518804
2012	120	11	-0.0557801	-0.487412	-0.293701	-0.28038	0.731168	-0.518804
2012	177	6	0.473517	-0.201864	-0.293701	-0.28038	0.731168	-0.518804
2012	187	38	0.109596	-0.16827	-0.293701	-0.28038	0.731168	-0.518804
2012	140	37	0.937768	-0.0506909	-0.293701	-0.28038	0.731168	-0.518804
2012	135	72	0.783332	0.302046	-0.293701	-0.28038	0.731168	-0.518804
2012	198	3	-0.489804	-0.437021	-0.293701	-0.28038	0.731168	-0.518804
2013	114	27	-0.138727	-0.38663	-0.561199	-0.692843	-0.0479034	-0.326821
2013	120	10	0.241606	-0.521006	-0.561199	-0.692843	-0.0479034	-0.326821
2013	150	13	0.418154	-0.353036	-0.561199	-0.692843	-0.0479034	-0.326821
2013	155	22	0.115501	-0.420224	-0.561199	-0.692843	-0.0479034	-0.326821
2013	187	60	-0.0259827	-0.269051	-0.561199	-0.692843	-0.0479034	-0.326821
2013	135	22	0.635443	-0.0170969	-0.561199	-0.692843	-0.0479034	-0.326821
2013	185	64	0.680452	-0.252254	-0.561199	-0.692843	-0.0479034	-0.326821

## Sheet: dataset_05
season	colony.id	fledged	zp	zdur	zcs	zrt	zrs	ztb	zrpseas
1999	163	6	0.260555	0.558624	-0.336239	0.50723	0.068301	-0.733371	-0.530802
1999	114	45	-0.0644606	0.755037	1.42744	0.50723	0.068301	-0.733371	-0.530802
1999	127	16	-0.489804	0.424896	-0.16827	0.50723	0.068301	-0.733371	-0.530802
1999	113	35	-0.107803	0.695486	0.117279	0.50723	0.068301	-0.733371	-0.530802
1999	130	13	-0.215525	0.677726	-0.235458	0.50723	0.068301	-0.733371	-0.530802
1999	120	12	0.0385728	0.633846	-0.252254	0.50723	0.068301	-0.733371	-0.530802
1999	150	10	0.134641	0.489671	-0.0338939	0.50723	0.068301	-0.733371	-0.530802
1999	121	22	0.707049	0.124008	-0.218661	0.50723	0.068301	-0.733371	-0.530802
1999	155	21	-0.253123	0.688173	-0.252254	0.50723	0.068301	-0.733371	-0.530802
1999	177	24	-0.381447	0.440567	-0.16827	0.50723	0.068301	-0.733371	-0.530802
1999	104	14	-0.489804	0.373703	-0.0674878	0.50723	0.068301	-0.733371	-0.530802
1999	136	3	0.900906	0.82817	-0.16827	0.50723	0.068301	-0.733371	-0.530802
1999	132	12	0.596748	0.578474	0.335639	0.50723	0.068301	-0.733371	-0.530802
1999	140	18	0.70496	0.604593	0.873142	0.50723	0.068301	-0.733371	-0.530802
2000	114	44	-0.489804	-0.105837	1.93135	-0.246145	0.759284	0.233198	0.441111
2000	127	8	-0.489804	-0.0431519	-0.319442	-0.246145	0.759284	0.233198	0.441111
2000	113	4	0.204773	-0.618809	0.150873	-0.246145	0.759284	0.233198	0.441111
2000	130	11	-0.489804	-0.715971	-0.185067	-0.246145	0.759284	0.233198	0.441111
2000	120	4	1.65673	-0.204043	-0.16827	-0.246145	0.759284	0.233198	0.441111
2000	150	7	0.398658	-0.270907	-0.0842848	-0.246145	0.759284	0.233198	0.441111
2000	121	12	-0.133018	-0.309563	-0.151473	-0.246145	0.759284	0.233198	0.441111
2000	112	3	-0.489804	-0.477768	-0.235458	-0.246145	0.759284	0.233198	0.441111
2000	190	10	-0.489804	-0.0828524	0.033294	-0.246145	0.759284	0.233198	0.441111
2000	110	16	-0.18657	-0.100613	0.621188	-0.246145	0.759284	0.233198	0.441111
2000	177	12	-0.489804	-0.0713601	-0.117879	-0.246145	0.759284	0.233198	0.441111
2000	123	16	-0.280829	0.0310253	0.587594	-0.246145	0.759284	0.233198	0.441111
2000	165	0	0.284631	-0.169567	-0.000299946	-0.246145	0.759284	0.233198	0.441111
2000	104	5	-0.489804	-0.488215	-0.201864	-0.246145	0.759284	0.233198	0.441111
2010	114	5	-0.489804	-0.640749	0.503609	0.826663	-0.267623	-0.151849	0.277625
2010	120	0	-0.489804	0.358032	-0.420224	0.826663	-0.267623	-0.151849	0.277625
2010	177	5	-0.489804	-0.212401	-0.117879	0.826663	-0.267623	-0.151849	0.277625
2010	187	7	-0.00219698	0.0247568	0.184467	0.826663	-0.267623	-0.151849	0.277625
2010	153	0	-0.489804	-0.578064	-0.252254	0.826663	-0.267623	-0.151849	0.277625
2010	135	12	-0.308369	-0.534184	1.56182	0.826663	-0.267623	-0.151849	0.277625
2010	198	1	-0.0878073	-0.209267	-0.252254	0.826663	-0.267623	-0.151849	0.277625
2011	114	2	-0.489804	-0.569706	0.0836849	-0.493933	-0.414324	0.468932	0.747383
2011	120	0	-0.133983	-0.684628	-0.487412	-0.493933	-0.414324	0.468932	0.747383
2011	177	0	0.872132	-0.540453	-0.0674878	-0.493933	-0.414324	0.468932	0.747383
2011	123	0	0.0503145	-0.495529	-0.101082	-0.493933	-0.414324	0.468932	0.747383
2011	187	0	-0.489804	-0.361801	0.0668879	-0.493933	-0.414324	0.468932	0.747383
2011	153	0	-0.489804	-0.995964	-0.504209	-0.493933	-0.414324	0.468932	0.747383
2011	135	0	-0.489804	0.208633	0.688376	-0.493933	-0.414324	0.468932	0.747383
2012	114	2	-0.0139465	-0.0849419	-0.336239	-0.293701	-0.28038	0.731168	-0.518804
2012	120	5	-0.0557801	-0.377472	-0.487412	-0.293701	-0.28038	0.731168	-0.518804
2012	177	0	0.473517	-0.575974	-0.201864	-0.293701	-0.28038	0.731168	-0.518804
2012	187	14	0.109596	0.0425176	-0.16827	-0.293701	-0.28038	0.731168	-0.518804
2012	140	0	0.937768	-0.452694	-0.0506909	-0.293701	-0.28038	0.731168	-0.518804
2012	135	4	0.783332	-0.108971	0.302046	-0.293701	-0.28038	0.731168	-0.518804
2012	198	3	-0.489804	-0.853878	-0.437021	-0.293701	-0.28038	0.731168	-0.518804
2013	114	23	-0.138727	0.0550546	-0.38663	-0.561199	-0.692843	-0.0479034	-0.326821
2013	120	1	0.241606	0.521013	-0.521006	-0.561199	-0.692843	-0.0479034	-0.326821
2013	150	0	0.418154	0.606683	-0.353036	-0.561199	-0.692843	-0.0479034	-0.326821
2013	155	2	0.115501	0.84802	-0.420224	-0.561199	-0.692843	-0.0479034	-0.326821
2013	187	10	-0.0259827	0.244154	-0.269051	-0.561199	-0.692843	-0.0479034	-0.326821
2013	135	9	0.635443	0.437433	-0.0170969	-0.561199	-0.692843	-0.0479034	-0.326821
2013	185	15	0.680452	0.685039	-0.252254	-0.561199	-0.692843	-0.0479034	-0.326821
